# Supplementary material for: Evaluating methods for integrating single-cell data and genetics to understand inflammatory disease complexity
Source: Front Immunol. 2024 Dec 5;15:1454263. doi: 10.3389/fimmu.2024.1454263 (PMC11655331; doi:10.3389/fimmu.2024.1454263)
Supplement: Supplementary file 1 [file Table1.xlsx]

## Sheet: Supp_Table1
Supplemental Table 1. Literature support for cell states in rheumatoid arthritis and ankolyzing spondylitis
		Rheumatoid Arthritis			Ankolyzing Spondylitis
Cell Type	Cell state(s)	Type	RA Support	RA Article(s)	Type	AS Support	AS Article(s)
T cell	CD4+ IL7R+ memory (T-0), CD4+CD161+ memory (T-1), CD4+IL7R+CCR5+ memory (T-2), CD4+ memory (T-6), CD4+CD146+ memory (T-11), CD4+GZMK+ memory (T-5)	General	CD4+ memory cells expanded in DTHA mouse model; Distinct lymphocyte subsets including cytotoxic & exhausted CD4+ memory T cells	https://doi.org/10.1038/s41467-024-45213-2, https://doi.org/10.3389/fimmu.2021.689057
T cell	CD4+ IL7R+ memory (T-0), CD4+CD161+ memory (T-1), CD4+IL7R+CCR5+ memory (T-2), CD4+ memory (T-6)	General	IL7R+ most connected to RA via myelooid cells, although also T cells/NK cells	https://doi.org/10.1016%2Fj.autrev.2022.103120, https://doi.org/10.1093/rheumatology/ken053
T cell	CD4+ TFH/TPH (T-3) & CD4+TPH (T-7)	Specific	Expanded in RA	https://doi.org/10.1038/s41590-019-0378-1, https://doi.org/10.1038/nature20810
T cell	CD4+CD25hiTreg(T-8) & CD4+CD25lowiTreg(T-9)	Specific	mouse model & RA patient measurements	https://doi.org/10.1242/dmm.022905, https://doi.org/10.1093/rheumatology/keq237, https://doi.org/10.1038/s41467-024-45213-2
T cell	CD8+GZMK/B+ memory (T-13) & CD8+GZMK+ memory (T-14)	Specific	Granzyme K+ CD8 T cells inflamed - RA	https://doi.org/10.1126/scitranslmed.abo0686
T cell	CD8+GZMK/B+ memory (T-13) & CD8+GZMK+ memory (T-14), CD8+GZMB+ TEMRA (T-15), CD8+CD45ROlow naive (T-16)				General	CD8 cells & GZM according to two sc datasets	https://doi.org/10.1002/art.41129; https://doi.org/10.3389/fimmu.2021.760381
T cell	CD8+ activated/NK-like (T-17)				Specific	Mendelian genetic connection	https://doi.org/10.1186%2Fs13075-024-03266-0
T cell	V deltas (T-22 & T-33)
Myleoid	MERTK+LYVE1+ (M-0), MERTK+LYVE1- (M-1), MERTK+S100A8+ (M-2), MERTK+HBEGF+ (M-3)	Specific	Shown to be expanded in RA patients and to regulate inflammation in RA	https://doi.org/10.1038/s41586-023-06708-y, https://doi.org/10.1038/s41591-020-0939-8
Myeloid	MERTK+HBEGF+ (M-3)	General	HBEGF+ macrophages	https://doi.org/10.1126%2Fscitranslmed.aau8587
Myeloid	SPP1+ (M-4)	General	Wound healing in RA patients	https://doi.org/10.1038/s41586-023-06708-y
Myeloid	STAT1+CXCL10+ (M-6)	Specific	CXCL10+ & STAT1 monocytes expanded	https://doi.org/10.1186/s13073-021-00881-3
Myeloid	IL1B+FCN1+HBEGF+ (M-7)	Specific	ILB1+ monocytes higher in RA samples relative to OA and expanded, HBEGF+ macrophages	https://doi.org/10.1038/s41590-019-0378-1, https://doi.org/10.1186/s13073-021-00881-3, https://doi.org/10.1038/s41586-023-06708-y
Myeloid	DC1/2/3/4 (M-12/10/9/11)				General	Connection with poor bone formation, especially CD16+	https://doi.org/10.1007/s10067-018-4388-4
Myeloid	CD16+/DC4 (M-11), pDC (M-13)				Specific	Mendelian genetic connection of AS with pre-dendritic monocytes, specifically CD16+	https://doi.org/10.1186/s13075-024-03266-0
Fibroblasts					General	Fibroblasts have had many implications in malformed bone generation for AS	https://www.ncbi.nlm.nih.gov/pmc/articles/PMC10750494/
Fibroblasts	CD34+ sublining (F-2)	Specific	More expanded in RA than OA	https://doi.org/10.1038/s41590-019-0378-1
Fibroblasts	NOTCH3+ sublining (F-7)	Specific	More expanded in RA than OA	https://doi.org/10.1038/s41590-019-0378-1
NK cells	CD56lowCD16+IFNG- (NK-0), CD56lowCD16+IFNG+CD160+ (NK-1), CD56lowCD16+IFNG+CD160- (NK-2), CD56lowCD16+GZMB- (NK-3)	General	General decrease in CD56dim cytotoxicity in RA	https://doi.org/10.3899/jrheum.150644
NK cells	CD56lowCD16+GZMB- (NK-3)				Specific	GZMB is at much lower levels in AS patients in previous scRNA-seq analysis and ELISA studies – specifically when focusing on NK	https://doi.org/10.1111/jcmm.17159
NK cells	CD56hiCD16-GZMA+CD160+ (NK-4) & CD56hiCD16-GZMA+CD69+ (NK-5), CD56hiCD16-GNLY+ (NK-6) & CD56hiCD16-GNLY+CD69+ (NK-7), CD56hiCD16-IFN response (NK-8)	General	CD56bright expanded within inflamed joints, Cytotxic function of increased NK cells impaired, CD56bright increase production of pro-inflammatory cytokines like IFN-gamma and TNF-alpha (higher levels of NK-cells producing these in RA)	https://doi.org/10.1002/art.10410, https://doi.org/10.1038/s41598-018-37448-z	General	Expansion in AS	https://doi.org/10.1111/jcmm.17159, https://doi.org/10.1002%2Fctm2.369
NK cells	IL7R+ ILC (NK-12) & IL7R+CD161+ ILC (NK-13)	Specific	Low: IL7R+ most connected to RA via myeloid cells although also T cells/NK cells	https://doi.org/10.1016%2Fj.autrev.2022.103120, https://doi.org/10.1093/rheumatology/ken053	Specific	similar upregulation of genes, including IL7R, as a NK cluster upregulated in AS according to previous single cell analyses	https://doi.org/10.1111/jcmm.17159, https://doi.org/10.1002%2Fctm2.369
B cells	CD24+CD27+CD11b+ switched memory (B-0)	Specific	CD27+IgD- b cells produce RANKL and serve as pathogenic B cells in RA patients synovium, esp class​​ switched	https://doi.org/10.3389%2Ffimmu.2021.750753
B cells	CD24hiCD27+IgM+ unswitched memory (B-1)				Specific	Mendelian genetic connection with AS and unswitched memory cells (but IgD+CD38-)	https://doi.org/10.1186%2Fs13075-024-03266-0
B cells	CD11c+LAMP1+ ABC (B-5)	Specific	CD11c+CD38+ expaneded in leukocyte rich RA (ABCs) – supported by mass cytometry	https://doi.org/10.1038/s41598-019-56279-0, https://doi.org/10.1038/s41590-019-0378-1
B cells	IgM+ plasma (B-6) & IGHG1+IGHG3+ plasma (B-8)	General	accumulation of plasma cells	https://doi.org/10.1002/art.27767
B cells	HLA-DR+IgG+ plasmablast (B-7)				General	Increase in circulating plasmablasts	https://doi.org/10.3390%2Fijms222413325
Endothelial	ICAM1+ venular (E-2)				General	ICAM-1 & 2 increased in AS patients	https://doi.org/10.1097/brs.0000000000001328
