# Supplementary material for: Evaluating methods for integrating single-cell data and genetics to understand inflammatory disease complexity
Source: Front Immunol. 2024 Dec 5;15:1454263. doi: 10.3389/fimmu.2024.1454263 (PMC11655331; doi:10.3389/fimmu.2024.1454263)
Supplement: Supplementary file 2 [file Table2.xlsx]

## Sheet: Supp_Table2
Supplemental Table 2. Literature support for cell states in ulcerative colitis and crohn's disease
		Ulcerative Colitis			Crohn's Disease
Cell Type	Cell state(s)	Type	UC Support	UC Article(s)	Type	CD Support	CD Article(s)
T cell	Tregs	General	Multiple genetic mouse models	https://www.ncbi.nlm.nih.gov/pmc/articles/PMC4734996/	Specific	Depleted in CD	https://doi.org/10.1038/s41467-021-22164-6
T cell	CD8+ IL17+	Specific	FoxP3+IL17+ CD8+ T cells increased in UC compared to CD patients; expanded in UC	https://doi.org/10.1097/MIB.0000000000000848; https://doi.org/10.1016%2Fj.cell.2019.06.029	Specific	Crohn's disease like legions caused	https://doi.org/10.1016/s1074-7613(00)80038-2
T cell	CD8+ LP (lamina propina)				Specific	Expanded in CD	https://doi.org/10.1038/s41467-021-22164-6
T cell	CD8+ IELs (intraepithelial lymphocytes)				Specific	Expanded in CD	https://doi.org/10.1038/s41467-021-22164-6
T cell	ILCs	General	ILC3 contributes to progression of IBDs	https://doi.org/10.1038/s41419-019-1540-2	Specific	Significant alterations with CD	https://doi.org/10.3389%2Ffimmu.2020.554880
B cell	Plasma	Specific	Expansion of the plasma cells	https://doi.org/10.1038/s41591-022-01680-y
Fibroblasts	WNT2B+ Fos-lo/high	General	Expanded but no genetic connections	https://doi.org/10.1038/s41575-021-00543-0	Specific	Expanded in CD and genetic connection	https://doi.org/10.1038/s41575-021-00543-0, https://doi.org/10.3760/cma.j.cn112140-20221202-01022
Fibroblasts	RSPO3+				Specific	Genetic connection & expanded	https://doi.org/10.1038%2Fnature11582
Fibroblasts	Inflammatory Fibroblasts	Specific	Expanded in UC	https://doi.org/10.1016%2Fj.cell.2019.06.029	General	Fibrosis	https://doi.org/10.1111/j.1572-0241.2006.01010.x
Myeloid	Cycling monocytes, macrophages, DC 1/2, Inflammatory Monocytes				General	Classical & intermediate monocytes increased (CD14+CD56+ especially), many considered precursors of dendritic cells	https://doi.org/10.1002/ibd.20025
Myeloid	Inflammatory Monocytes	Specific	Expanded in UC	https://doi.org/10.1016%2Fj.cell.2019.06.029
Epithelial	TA 1 & 2 (Transit amplifying)	Specific	Crypt hyperplasia (common feature of IBD) from expansion of TA cells- metabolic alterations in these cells are predicted to cause proportional shifts in the epithelium – particularly relevant for the enterocytes & TAs metabolic interactions with the microbiome	https://doi.org/10.1038/s41385-022-00514-x	Specific	stem and transient amplifying cell niches of the intestine contain potentially senescent cells in Crohn’s disease	https://doi.org/10.1093%2Fibd%2Fizz295
Epithelial	Best4+ Enterocytes	Specific	Connected to resistance to anti-TNF treatment	https://doi.org/10.1016%2Fj.cell.2019.06.029
Epithelial	M cells	Specific	Connected to resistance to anti-TNF treatment & expanded with disease & highest enrichment of GWAS risk genes; confirmed by two single-cell studies	https://doi.org/10.1016%2Fj.cell.2019.06.029, https://doi.org/10.3389%2Ffmed.2022.868508
Epithelial	Stem	Specific	Histological & transcriptiional profile differences in UC	https://doi.org/10.3389%2Ffmed.2022.868508	Specific	stem and transient amplifying cell niches of the intestine contain potentially senescent cells in Crohn’s disease	https://doi.org/10.1093%2Fibd%2Fizz295
Epithelial	Goblet	Specific	number reduced in UC-damaged epithelial	https://doi.org/10.3389%2Ffmed.2022.868508
Epithelial	Tuft	Specific	55% reduction in UC	https://doi.org/10.1097%2FMEG.0000000000001959
