# Supplementary material for: Evaluating methods for integrating single-cell data and genetics to understand inflammatory disease complexity
Source: Front Immunol. 2024 Dec 5;15:1454263. doi: 10.3389/fimmu.2024.1454263 (PMC11655331; doi:10.3389/fimmu.2024.1454263)
Supplement: Supplementary file 3 [file Table3.xlsx]

## Sheet: Supp_Table3
Supplemental Table 3. Descriptions of Packages no longer maintained or with open-source code rather than packages designed for complete analysis workflows
Package (Citation) Interface	Inputs	Outputs	SNP-Gene Linking	Summary	Highlights
SC-linker (Jagadeesh et al., 2022) Open_source code	1.Pseudobulk gene expression 2.GWAS summary stats 3.Enhancer region: Gene linkages (some provided)	1.LDSC results for cell-type specific SNPs 2.Cell-type gene programs	Enhancer-gene links derived from the Roadmap & Activity-By-Contact model	SNPs annotated according to cell-type-specific gene programs are linked to traits using S-LDSC	Enhancer based SNP-gene linking
Coconet (Shang, Smith & Zhou, 2020) Open_source_code	1.Pseudobulk gene expression 2.GWAS summary stats 3.Gene,protein,TF regulatory networks(some provided)	1.Gene-based associations to trait 2.Traits ranked in composite likelihood as trait-relevant tissue	MQS: Augmented LDSC using Method of Moments	Uses a covariance regression network model to express gene-level effect sizes as a function of a tissue-specific co-expression adjacency matrix	One of the first network-based models scalable to tens of thousands of genes
RolyPoly (Calderon et al. 2017) Archived R package available in CRAN archive or github	1.Pseudobulk gene expression 2.GWAS summary stats	1.Prioritized cell types 2.Gene-based associations to trait	LDSC window-based solely on gene transcription start sites	Regression-based polygenic model	First published tool to identify relevant cell types with polygenic modeling
