# Supplementary material for: Evaluating methods for integrating single-cell data and genetics to understand inflammatory disease complexity
Source: Front Immunol. 2024 Dec 5;15:1454263. doi: 10.3389/fimmu.2024.1454263 (PMC11655331; doi:10.3389/fimmu.2024.1454263)
Supplement: Supplementary file 4 [file Table4.xlsx]

## Sheet: Supp_Table4
Supplemental Table 4. GWAS summary statistic sources and metadata
Trait	Sumstats Paper Source	sumstats_url	File Name	Genome	Rsids provided?
Ulcerative Colitis	de Lange 2017 (GWAS Catalog)	https://ftp.ebi.ac.uk/pub/databases/gwas/summary_statistics/GCST004001-GCST005000/GCST004133/harmonised/	28067908-GCST004133-EFO_0000729.h.tsv.gz	hg38	TRUE
Crohn's Disease	de Lange 2017 (GWAS Catalog)	https://ftp.ebi.ac.uk/pub/databases/gwas/summary_statistics/GCST004001-GCST005000/GCST004132/harmonised/	28067908-GCST004132-EFO_0000384.h.tsv.gz	hg38	TRUE
Rheumatoid Arthritis	Ishigaki K 2022	https://github.com/immunogenomics/RA_GWAS	EUR_all_auto-10-2021.txt.gz	hg19	FALSE
Ankylosing Spondylitis	Jiang L 2021 (GWAS Catalog)	https://ftp.ebi.ac.uk/pub/databases/gwas/summary_statistics/GCST90044001-GCST90045000/GCST90044542/harmonised/	34737426-GCST90044542-EFO_0003898.h.tsv.gz	hg38	TRUE
