# Supplementary material for: Evaluating methods for integrating single-cell data and genetics to understand inflammatory disease complexity
Source: Front Immunol. 2024 Dec 5;15:1454263. doi: 10.3389/fimmu.2024.1454263 (PMC11655331; doi:10.3389/fimmu.2024.1454263)
Supplement: Supplementary file 5 [file Table5.xlsx]

## Sheet: Supp_Table5
Supplemental Table 5. Windows used found for positional SNP-gene linking tools from literature search
Source(s)	Positional Tools used	Window(s) used
https://doi.org/10.1016/j.ajo.2021.06.014 (Sobrin)	MAGMA, MAGENTA	5kb:5kb & 110kb:40kb
https://doi.org/10.1038/s41598-021-95637-9 (Hariharan)	VEGAS, MAGMA	0 kb: 0kb
https://doi.org/10.1038/s41467-019-11181-1 (Watanabe) , 10.1038/s41588-018-0129-5 (Skene)	dbSNP from SNPContigLocusId file, MAGMA	In paper- 10kb: 1.5kb, default in code- 35kb: 10kb
https://doi.org/10.1371/journal.pgen.1010251 (Wang)	EPIC	10kb: 1.5kb
https://doi.org/10.1038/s41588-022-01167-z (Zhang), https://doi.org/10.1038/s41467-017-01261-5 (Watanabe)	MAGMA	10kb: 10kb
https://doi.org/10.1186/s13059-022-02785-w (Jia)	MAGMA	50kb: 35kb
https://doi.org/10.1038/s41467-018-06805-x (Zhu), https://doi.org/10.1038/s41588-018-0081-4 (Finucane)	MAGMA	100kb: 100kb
https://doi.org/10.7554/eLife.55851 (Timshel)	LDSC	100kb: 100kb
