# Supplementary material for: Evaluating methods for integrating single-cell data and genetics to understand inflammatory disease complexity
Source: Front Immunol. 2024 Dec 5;15:1454263. doi: 10.3389/fimmu.2024.1454263 (PMC11655331; doi:10.3389/fimmu.2024.1454263)
Supplement: Supplementary file 6 [file Table6.xlsx]

## Sheet: Supp_Table6
Supplemental Table 6. Differences in genes available and linking for RA and UC between GWAS (based on MAGMA) and scRNA-seq before and after addressing gene aliases. MAGMA gene universe refers to the genes in the NCBI37.3.gene.loc file provided by MAGMA (19,427 genes) or NCBI38.gene.loc file provided by MAGMA with genes in the scRNA-seq datasets without aliases found in the MAGMA files added. MAGM…
		RA	UC	CD
Before Alias Fixing	Num genes in ‘MAGMA gene universe’ not in scRNA-seq (% ‘MAGMA gene universe’ genes)	817 (4.5%)	5,010 (23%)	5,007 (23%)
	Num top 1000 MAGMA not in scRNA-seq (% of 1000)	36 (3.6%)	190 (19%)	186 (18%)
After Alias Fixing	Num genes in ‘MAGMA genes’ not in scRNA-seq (% ‘MAGMA genes’)	341 (1.9%)	4,885 (22.4%)	4,883 (22.4%)
	Num top 1000 MAGMA not in scRNA-seq (% of 1000)	12 (1.2%)	181 (18%)	180 (18%)
