# Supplementary material for: Evaluating methods for integrating single-cell data and genetics to understand inflammatory disease complexity
Source: Front Immunol. 2024 Dec 5;15:1454263. doi: 10.3389/fimmu.2024.1454263 (PMC11655331; doi:10.3389/fimmu.2024.1454263)
Supplement: Supplementary file 7 [file Table7.xlsx]

## Sheet: Supp_Table7
Supplemental Table 7. Significant gene modules from scGWAS, module Z score, and notes from GSEA. T cell states are highlighted in yellow. Gene modules with CD2 are highlighted in pink.
cell_type	module_genes	module_score_z	GSEA notes
T-7: CD4+ Tph	CD2:CD247:CORO1A:ETS1:PTPRC	5.08947	T Cytotoxic Cell Surface Molecules (3, 1.02 e-6), T Helper Cell Surface Molecules (3, 1.02 e-6)
NK-6: CD56bright CD16- GNLY+	CD2:CORO1A:ETS1:IL2RB:JAK1:PTPRC	4.77956	The change in morphology and behavior of a natural killer cell in response to a cytokine, chemokine, cellular ligand, or soluble factor (4, 1.77 e-6), Genes up-regulated in CD4 [GeneID=920] T cells: Th1 versus Th17 enriched (4, 8.72 e-6), The ovaries analyzed showed a pronounced population of CD53high/CXCR4high immune cells (Fig. 2e), including separate clusters for adaptive T lymphocytes and Nat…
NK-6: CD56bright CD16- GNLY+	CD2:CD247:CORO1A:ETS1:IL2RB:PTPRC	4.70798
T-7: CD4+ Tph	CD2:CD247:CORO1A:CTLA4:ETS1	4.60209
T-10: CD4+ OX40+NR3C1+	CD2:CD3D:PTPRC:STAT1:TNFAIP3	4.06106	Any process that modulates the frequency, rate, or extent of an immune system process (5, 9 e-5); Any immune system process that functions in the calibrated response of an organism to a potential internal or invasive threat (5, 2.5 e-4)
T-19: MT-high (low quality)	CD2:DDX6:PTPRC	4.04738
NK-9: MT-high	CORO1A:ETS1:PTPRC:STAT4	4.04683	Genes up-regulated in CD4 [GeneID=920] T cells: Th1 versus Th17 enriched (3, 5.8 e-4)
T-1: CD4+ CD161+ memory	CD2:CORO1A:DDX6:ETS1:JUN:PTPRC	4.04438
T-7: CD4+ Tph	CD2:DDX6:PTPRC	3.97211
NK-9: MT-high	CD247:ETS1:PTPN22:PTPRC	3.96925
T-11: CD4+ CD146+ memory	CD2:CD247:CORO1A:CTLA4:ETS1:PTPRC	3.91666
T-22: Vdelta1	CD2:CORO1A:ETS1:IKZF3:JAK1:PTPRC	3.86978
NK-9: MT-high	CORO1A:ETS1:PTPRC:RUNX3:STAT4	3.82607
T-19: MT-high (low quality)	CD2:CORO1A:ETS1:PTPRC:STAT4	3.81866
NK-9: MT-high	CD247:PTPN22:PTPRC:TXK	3.80664
NK-4: CD56bright CD16- GZMA+CD160+	CD2:CORO1A:ETS1:PTPRC:STAT4	3.75757
T-7: CD4+ Tph	CD2:CD28:PTPRC	3.75502
T-2: CD4+ IL7R+CCR5+ memory	CD2:CD69:DDX6:PTPRC:REL	3.73128
T-7: CD4+ Tph	CD2:PTPRC:STAT1	3.72596
T-13: CD8+ GZMK-B+ memory	CD2:DDX6:PTPRC	3.72347
NK-9: MT-high	CD2:DDX6:PTPRC:TXK	3.67195
NK-9: MT-high	CD2:DDX6:PTPRC:REL	3.67072
NK-4: CD56bright CD16- GZMA+CD160+	CD2:DDX6:MYL6:PTPRC:REL:SRRM2	3.66287
T-3: CD4+ Tfh-Tph	CD2:CD247:CTLA4:ETS1:PTPRC	3.66106
T-19: MT-high (low quality)	CD2:CD28:PTPRC	3.65758
T-7: CD4+ Tph	CD247:CTLA4:PTPRC	3.64429
T-19: MT-high (low quality)	CD2:PTPRC:STAT1	3.64313
T-7: CD4+ Tph	CD2:CD247:CTLA4	3.6407
T-20: CD38+	CD2:CD247:CORO1A:ETS1:PTPRC	3.63879
T-9: CD4+ CD25-low Treg	CD2:CD247:CORO1A:ETS1:PTPRC	3.62766
T-9: CD4+ CD25-low Treg	CD2:CORO1A:CTLA4:ETS1:LCK:PTPRC	3.61205
NK-13: IL7R+CD161+ ILC	CORO1A:ETS1:GATA3:IL7R	3.60581
NK-7: CD56bright CD16- GNLY+CD69+	CD2:DDX6:PTPRC:REL	3.60542
T-10: CD4+ OX40+NR3C1+	ARPC1B:CD2:PTPRC:STAT1:TNFAIP3	3.60234
NK-4: CD56bright CD16- GZMA+CD160+	CD2:CORO1A:ETS1:MBNL1:PTPRC:STAT4	3.59057
T-13: CD8+ GZMK-B+ memory	CD2:DDX6:IKZF3:PTPRC:REL:RUNX3	3.58875
NK-6: CD56bright CD16- GNLY+	CORO1A:ETS1:HCST:REL	3.54841
NK-6: CD56bright CD16- GNLY+	CD2:CD247:CORO1A:ETS1:IL2RB	3.54152
NK-7: CD56bright CD16- GNLY+CD69+	CORO1A:ETS1:NFKB1:REL:TNFAIP3	3.5108
T-11: CD4+ CD146+ memory	CD2:CD247:CTLA4:ETS1:PTPRC:RAC2	3.50187
NK-9: MT-high	PTPN22:PTPRC:TXK	3.49834
T-3: CD4+ Tfh-Tph	CD2:ETS1:JAK1:PTPN2:PTPRC	3.47542
T-7: CD4+ Tph	CD2:PTPRC:STAT1:TNFAIP3	3.47464
NK-6: CD56bright CD16- GNLY+	CD2:DDX6:PTPRC:REL	3.47184
T-11: CD4+ CD146+ memory	CD2:CD247:CFLAR:CTLA4:ETS1:PTPRC	3.46182
NK-2: CD56dim CD16+ IFNG+CD160-	CD2:CD247:DDX6:PTPRC:REL	3.45756
T-7: CD4+ Tph	CD2:CD247:CFLAR:CTLA4	3.44247
NK-0: CD56dim CD16+ IFNG-	CD247:FCGR3A:PTPN22:RAC2	3.442
NK-7: CD56bright CD16- GNLY+CD69+	CD2:DDX6:PTPRC:REL:SFPQ	3.44156
NK-9: MT-high	CORO1A:ETS1:PTPRC:REL:STAT6	3.43125
T-23: Vdelta2	CD2:CORO1A:ETS1:PTPRC:STAT4	3.40573
NK-7: CD56bright CD16- GNLY+CD69+	CD2:DDX6:MYL6:REL:SFPQ	3.39081
T-5: CD4+ GZMK+ memory	CD2:DDX6:PTPRC	3.38925
NK-6: CD56bright CD16- GNLY+	CD2:CD48:DDX6:PTPRC:REL	3.38776
B-3: IgM+IgD+CD1c+ MZ-like	CD79B:IKZF3:PTPRC:REL:STAT1	3.38445	B cell receptor signaling pathway, Interferon type I signaling pathways, Any process that modulates the frequency, rate, or extent of an immune system process.
T-8: CD4+ CD25-high Treg	CD2:CD247:CORO1A:CTLA4:ETS1	3.38219
T-7: CD4+ Tph	CD2:JAK1:PTPN2:PTPRC	3.36987
T-10: CD4+ OX40+NR3C1+	CD2:DDX6:PTPRC:REL	3.36741
T-2: CD4+ IL7R+CCR5+ memory	CD2:DDX6:PTPRC	3.36309
NK-3: CD56dim CD16+ GZMB-	CD2:CD247:CORO1A:ETS1:IL2RB	3.36086
NK-8: CD56bright CD16- IFN response	CORO1A:ETS1:GATA3:PTPRC:STAT1:TNFAIP3	3.324
NK-9: MT-high	CD2:CORO1A:ETS1:PTPRC:REL:STAT6	3.30233
T-8: CD4+ CD25-high Treg	CD2:DDX6:PTPRC:REL	3.29308
NK-4: CD56bright CD16- GZMA+CD160+	CD2:CD247:PTPN22:PTPRC	3.2698
NK-7: CD56bright CD16- GNLY+CD69+	CD2:CD247:CORO1A:ETS1:PTPRC	3.26441
T-21: Innate-like	CD2:CORO1A:ETS1:PTPRC:STAT4	3.26077
T-3: CD4+ Tfh-Tph	CD2:DDX6:PTPRC	3.25137
T-2: CD4+ IL7R+CCR5+ memory	CD2:DDX17:DDX6:PTPRC:REL	3.25092
NK-2: CD56dim CD16+ IFNG+CD160-	CD2:CDKN2D:DDX6:NR4A2:PTPRC:REL	3.22785
T-20: CD38+	CD2:DDX6:PTPRC:REL	3.22582
T-13: CD8+ GZMK-B+ memory	CD2:CD247:CORO1A:ETS1	3.22488
T-8: CD4+ CD25-high Treg	CD2:DDX6:PTPRC	3.22072
T-20: CD38+	CD2:CD28:CORO1A:ETS1:NCOR1:PTPRC	3.21593
T-17: CD8+ activated-NK-like	CD2:CD48:DDX6:PTPRC:REL	3.20481
NK-2: CD56dim CD16+ IFNG+CD160-	CD247:FCGR3A:PTPN22:RAC2	3.20279
T-18: Proliferating	CD2:CORO1A:DDX6:ETS1:KTN1:PTPRC:YY1	3.19543
T-20: CD38+	CD2:DDX6:PTPRC:RBM39:REL	3.18579
T-6: CD4+ memory	CD2:DDX6:PTPRC	3.18095
T-3: CD4+ Tfh-Tph	CD2:CD28:PTPRC	3.17094
T-5: CD4+ GZMK+ memory	CD2:DDX6:PTPRC:REL	3.17058
T-7: CD4+ Tph	CD2:CD247:CTLA4:LY6E	3.15054
B-1: CD24++CD27+IgM+ unswitched memory	CD79B:IKZF3:PTPRC:REL:STAT1	3.14746	B cell receptor signaling pathway, Interferon type I signaling pathways,
B-1: CD24++CD27+IgM+ unswitched memory	DDX6:JUN:REL	3.13809
NK-2: CD56dim CD16+ IFNG+CD160-	CD2:CD247:PTPN22:PTPRC	3.13379
T-14: CD8+ GZMK+ memory	CD2:DDX6:PTPRC:REL	3.12396
B-2: IgM+IgD+TCL1A+ naive	DDX6:JUN:REL	3.11056
T-14: CD8+ GZMK+ memory	CD2:DDX6:PTPRC	3.10568
T-3: CD4+ Tfh-Tph	CD2:DDX6:PTPRC:REL	3.10113
T-11: CD4+ CD146+ memory	CD2:DDX6:PTPRC	3.08919
T-5: CD4+ GZMK+ memory	CD2:DDX6:IKZF3:PTPRC:REL	3.07988
T-20: CD38+	CD2:DDX17:DDX6:PTPRC:REL	3.06111
NK-8: CD56bright CD16- IFN response	CORO1A:ETS1:HCST:REL	3.05161
T-15: CD8+ GZMB+-TEMRA	CD2:DDX6:PTPRC:RBM39:REL	3.04338
T-7: CD4+ Tph	CORO1A:CTLA4:CXCR4:ETS1:PTPN11	3.03647
T-23: Vdelta2	CD2:CD247:CORO1A:ETS1	3.03584
B-1: CD24++CD27+IgM+ unswitched memory	CD69:DDX6:IKZF3:REL	3.03219
NK-0: CD56dim CD16+ IFNG-	CD247:CFLAR:CORO1A:ETS1	3.02852
T-5: CD4+ GZMK+ memory	CD2:DDX17:DDX6:PTPRC:REL	3.02108
NK-3: CD56dim CD16+ GZMB-	CD2:FCGR3A:PTPRC:TXK	3.01747
NK-2: CD56dim CD16+ IFNG+CD160-	CD2:CD247:FCGR3A:TXK	3.00372
T-11: CD4+ CD146+ memory	CD2:CD247:CORO1A:CTLA4:ETS1	3.00154
T-15: CD8+ GZMB+-TEMRA	CD2:DDX6:PTPRC	2.99183
T-12: CD4+ GNLY+	ARRB2:CD2:MYL6:PTPRC:STAT1:TNFAIP3	2.99007
T-11: CD4+ CD146+ memory	CD2:CD247:CORO1A:ETS1	2.99002
T-20: CD38+	CD2:PTPRC:STAT1:TNFAIP3	2.95975
NK-13: IL7R+CD161+ ILC	CORO1A:ETS1:GATA3:RBM39	2.9508
B-1: CD24++CD27+IgM+ unswitched memory	DDX6:MYL6:REL:SFPQ	2.94719
T-7: CD4+ Tph	CORO1A:ETS1:UBE2L3	2.942
T-13: CD8+ GZMK-B+ memory	CD2:PSTPIP1:PTPN22:PTPRC	2.93726
T-6: CD4+ memory	CD2:DDX17:DDX6:PTPRC:REL	2.92198
T-9: CD4+ CD25-low Treg	CD2:DDX6:PTPRC:REL	2.90165
T-16: CD8+ CD45ROlow-naive	CD2:DDX6:PTPRC	2.89455
T-0: CD4+ IL7R+ memory	CD2:DDX6:PTPRC	2.88668
T-5: CD4+ GZMK+ memory	CD2:CD247:CORO1A:ETS1	2.88078
NK-6: CD56bright CD16- GNLY+	CD2:CDC37:CFLAR:PTPRC:TXK	2.86406
T-12: CD4+ GNLY+	CD2:PTPRC:STAT1:TNFAIP3	2.84665
NK-0: CD56dim CD16+ IFNG-	FCGR3A:PTPRC:RUNX3:STAT4:TXK	2.84391
T-18: Proliferating	CD2:PTPRC:STAT1:TNFAIP3	2.82589
T-12: CD4+ GNLY+	CD2:DDX6:PTPRC	2.79503
T-14: CD8+ GZMK+ memory	CD2:ETS1:PTPRC:RUNX3:STAT4	2.78921
NK-13: IL7R+CD161+ ILC	CORO1A:ETS1:GATA3:MYL6:PAK2:STAT4	2.78782
NK-11: MKI67+ Proliferating	CD2:CD247:CORO1A:ETS1:PTPRC	2.76628
NK-10: PCNA+ Proliferating	CD2:CD247:CORO1A:ETS1:PTPRC	2.75799
T-1: CD4+ CD161+ memory	CD2:DDX6:PTPRC	2.72986
T-7: CD4+ Tph	CD2:PTPN2:PTPN22:PTPRC:TWF2	2.71986
NK-8: CD56bright CD16- IFN response	IL2RB:JAK1:PTPRC:STAT1:TNFAIP3	2.71908
T-23: Vdelta2	CD2:DDX6:PTPRC	2.71762
NK-13: IL7R+CD161+ ILC	CD247:CORO1A:ETS1:GATA3:PTPRC	2.68864
NK-13: IL7R+CD161+ ILC	CORO1A:ETS1:GATA3:JAK1:PTPRC	2.66841
B-0: CD24+CD27+CD11b+ switched memory	DDX6:JUN:REL	2.66731
T-23: Vdelta2	CD2:CD247:CFLAR:PTPN22:PTPRC	2.66258
B-1: CD24++CD27+IgM+ unswitched memory	DDX6:PNRC1:REL	2.65767
T-7: CD4+ Tph	CORO1A:ETS1:RNF19A:UBE2L3	2.62447
