# Supplementary material for: Evaluating methods for integrating single-cell data and genetics to understand inflammatory disease complexity
Source: Front Immunol. 2024 Dec 5;15:1454263. doi: 10.3389/fimmu.2024.1454263 (PMC11655331; doi:10.3389/fimmu.2024.1454263)
Supplement: Supplementary file 8 [file Table8.xlsx]

## Sheet: Supp_Table8
Supplemental Table 8. UC GSEA C8 (cell types) top 50 gene set outputs with the top 500 genes for SCPAGWAS (with and w/o ribosomal genes), SCDRS, and MAGMA, and all significant genes for SCGWAS.
UC_scpagwas_norib_C8							UC_scpagwas_C8							UC_scdrs_C8							UC_scgwas_C8							UC_MAGMA10kb_C8
Gene Set Name	# Genes in Gene Set (K)	Description	# Genes in Overlap (k)	k/K	p-value	FDR q-value	Gene Set Name	# Genes in Gene Set (K)	Description	# Genes in Overlap (k)	k/K	p-value	FDR q-value	Gene Set Name	# Genes in Gene Set (K)	Description	# Genes in Overlap (k)	k/K	p-value	FDR q-value	Gene Set Name	# Genes in Gene Set (K)	Description	# Genes in Overlap (k)	k/K	p-value	FDR q-value	Gene Set Name	# Genes in Gene Set (K)	Description	# Genes in Overlap (k)	k/K	p-value	FDR q-value
BUSSLINGER_DUODENAL_DIFFERENTIATING_STEM_CELLS	305		138	0.4525	7.91e-187	6.65e-184	BUSSLINGER_DUODENAL_DIFFERENTIATING_STEM_CELLS	305		192	0.6295	2.17e-304	1.82e-301	HAY_BONE_MARROW_PLASMA_CELL	132		61	0.4621	9.59e-83	8.06e-80	TRAVAGLINI_LUNG_PLATELET_MEGAKARYOCYTE_CELL	605		3	0.005	2.79e-05	0.0235	BUSSLINGER_GASTRIC_IMMUNE_CELLS	1492		60	0.0402	2.02e-19	1.7e-16
FAN_OVARY_CL10_PUTATIVE_EARLY_ATRESIA_GRANULOSA_CELL	274	The GC of CL10 were negative for several GC markers, such as VCAN and FST (Fig. 4b), but were also negative for KRT18 (Fig. 4b), similarly to pan-KRT-negative GC in atretic follicles (Fig. 4d). This suggested that CL10 could represent GC in the early stages of atresia.	119	0.4343	1.85e-157	7.75e-155	RUBENSTEIN_SKELETAL_MUSCLE_SATELLITE_CELLS	310		169	0.5452	3.34e-250	1.4e-247	FAN_OVARY_CL18_B_LYMPHOCYTE	422	The ovaries analyzed showed a pronounced population of CD53high/CXCR4high immune cells (Fig. 2e), including separate clusters for adaptive T lymphocytes and Natural Killer (NK) cells (CL4 and CL12), B lymphocytes (CL18), and innate immune system, such as monocytes and macrophages (CL13)	68	0.1611	9.97e-57	4.19e-54	AIZARANI_LIVER_C24_EPCAM_POS_BILE_DUCT_CELLS_3	185		2	0.0108	0.000186	0.0453	BUSSLINGER_DUODENAL_IMMUNE_CELLS	911		40	0.0439	1.85e-14	7.77e-12
TRAVAGLINI_LUNG_PROLIFERATING_MACROPHAGE_CELL	968		171	0.1767	3.61e-153	1.01e-150	BUSSLINGER_DUODENAL_TRANSIT_AMPLIFYING_CELLS	194		146	0.7526	3.48e-247	9.73e-245	AIZARANI_LIVER_C8_RESIDENT_B_CELLS_1	35		29	0.8286	3.24e-51	7.42e-49	AIZARANI_LIVER_C4_EPCAM_POS_BILE_DUCT_CELLS_1	191		2	0.0105	0.000198	0.0453	TRAVAGLINI_LUNG_OLR1_CLASSICAL_MONOCYTE_CELL	724		34	0.047	2.84e-13	7.95e-11
FAN_OVARY_CL13_MONOCYTE_MACROPHAGE	458	The ovaries analyzed showed a pronounced population of CD53high/CXCR4high immune cells (Fig. 2e), including separate clusters for adaptive T lymphocytes and Natural Killer (NK) cells (CL4 and CL12), B lymphocytes (CL18), and innate immune system, such as monocytes and macrophages (CL13)	134	0.2926	3.39e-150	7.13e-148	TRAVAGLINI_LUNG_PROXIMAL_BASAL_CELL	629		188	0.2989	9.9e-218	2.08e-215	MURARO_PANCREAS_ACINAR_CELL	732		78	0.1066	3.53e-51	7.42e-49	AIZARANI_LIVER_C7_EPCAM_POS_BILE_DUCT_CELLS_2	219		2	0.0091	0.000261	0.0453	FAN_OVARY_CL18_B_LYMPHOCYTE	422	The ovaries analyzed showed a pronounced population of CD53high/CXCR4high immune cells (Fig. 2e), including separate clusters for adaptive T lymphocytes and Natural Killer (NK) cells (CL4 and CL12), B lymphocytes (CL18), and innate immune system, such as monocytes and macrophages (CL13)	26	0.0616	4.67e-13	9.8e-11
RUBENSTEIN_SKELETAL_MUSCLE_SMOOTH_MUSCLE_CELLS	445		130	0.2921	2.07e-145	3.48e-143	BUSSLINGER_DUODENAL_STEM_CELLS	311		152	0.4887	8.46e-214	1.42e-211	MURARO_PANCREAS_DUCTAL_CELL	1276		94	0.0737	9.12e-48	1.53e-45	RUBENSTEIN_SKELETAL_MUSCLE_NK_CELLS	226		2	0.0088	0.000278	0.0453	DESCARTES_FETAL_CEREBELLUM_MICROGLIA	652	Marker genes curated from the annotated cluster as represented in the Descartes Human Gene Expression During Development database.	29	0.0445	6.07e-11	1.02e-08
TRAVAGLINI_LUNG_TREM2_DENDRITIC_CELL	572		140	0.2448	5.47e-145	7.66e-143	TRAVAGLINI_LUNG_MESOTHELIAL_CELL	649		173	0.2666	3.2e-189	4.48e-187	BUSSLINGER_GASTRIC_ISTHMUS_CELLS	458		62	0.1354	5.81e-47	8.14e-45	DESCARTES_FETAL_EYE_CORNEAL_AND_CONJUNCTIVAL_EPITHELIAL_CELLS	244	Marker genes curated from the annotated cluster as represented in the Descartes Human Gene Expression During Development database.	2	0.0082	0.000323	0.0453	MANNO_MIDBRAIN_NEUROTYPES_HMGL	577	Cell types are named using anatomical and functional mnemonics prefixed by 'm' or'h' to indicate mouse and human respectively: OMTN, oculomotor and trochlear nucleus; Sert, serotonergic; NbM, medial neuroblast; NbDA, neuroblast dopaminergic; DA0-2, dopaminergic neurons; RN, red nucleus; Gaba1-2, GABAergic neurons; mNbL1-2, lateral neuroblasts; NbML1-5, mediolateral neuroblasts; NProg, neuronal pr…	27	0.0468	9.2e-11	1.29e-08
RUBENSTEIN_SKELETAL_MUSCLE_MYELOID_CELLS	347		116	0.3343	4.35e-137	5.22e-135	RUBENSTEIN_SKELETAL_MUSCLE_MYELOID_CELLS	347		143	0.4121	1.01e-186	1.21e-184	FAN_OVARY_CL13_MONOCYTE_MACROPHAGE	458	The ovaries analyzed showed a pronounced population of CD53high/CXCR4high immune cells (Fig. 2e), including separate clusters for adaptive T lymphocytes and Natural Killer (NK) cells (CL4 and CL12), B lymphocytes (CL18), and innate immune system, such as monocytes and macrophages (CL13)	60	0.131	1.33e-44	1.6e-42								FAN_OVARY_CL13_MONOCYTE_MACROPHAGE	458	The ovaries analyzed showed a pronounced population of CD53high/CXCR4high immune cells (Fig. 2e), including separate clusters for adaptive T lymphocytes and Natural Killer (NK) cells (CL4 and CL12), B lymphocytes (CL18), and innate immune system, such as monocytes and macrophages (CL13)	24	0.0524	1.07e-10	1.29e-08
TRAVAGLINI_LUNG_PROLIFERATING_BASAL_CELL	891		151	0.1695	4.21e-131	4.42e-129	LAKE_ADULT_KIDNEY_C8_DECENDING_THIN_LIMB	278		132	0.4748	2.7e-182	2.83e-180	BUSSLINGER_DUODENAL_MATURE_ENTEROCYTES	259		48	0.1853	3.67e-43	3.85e-41								HE_LIM_SUN_FETAL_LUNG_C4_CYCLING_NK_CELL	694	Cycling NK	29	0.0418	2.6e-10	2.73e-08
FAN_OVARY_CL8_MATURE_CUMULUS_GRANULOSA_CELL_2	646	Pseudotime analysis using Monocle 3 alpha, that places the progenitor cell population in the middle of a longer trajectory segment, revealed that pGC (CL15) branched to mural GC (CL11) and mature cumulus GC (CL8 and CL3) (Fig. 6a).	136	0.2105	6.97e-131	6.5e-129	LAKE_ADULT_KIDNEY_C9_THIN_ASCENDING_LIMB	268		129	0.4813	5.11e-179	4.77e-177	DESCARTES_FETAL_EYE_CORNEAL_AND_CONJUNCTIVAL_EPITHELIAL_CELLS	244	Marker genes curated from the annotated cluster as represented in the Descartes Human Gene Expression During Development database.	47	0.1926	4.17e-43	3.89e-41								HE_LIM_SUN_FETAL_LUNG_C4_CYCLING_T_CELL	939	Cycling T	33	0.0351	1.22e-09	1.14e-07
RUBENSTEIN_SKELETAL_MUSCLE_SATELLITE_CELLS	310		106	0.3419	3.75e-126	3.15e-124	LAKE_ADULT_KIDNEY_C10_THIN_ASCENDING_LIMB	353		137	0.3881	4.6e-174	3.87e-172	AIZARANI_LIVER_C22_RESIDENT_B_CELLS_2	33		25	0.7576	1.98e-42	1.66e-40								MURARO_PANCREAS_ENDOTHELIAL_CELL	362		20	0.0552	1.58e-09	1.33e-07
TRAVAGLINI_LUNG_PROXIMAL_BASAL_CELL	629		131	0.2083	3.69e-125	2.82e-123	RUBENSTEIN_SKELETAL_MUSCLE_T_CELLS	181		111	0.6133	6.43e-170	4.91e-168	BUSSLINGER_DUODENAL_LATE_IMMATURE_ENTEROCYTES	177		40	0.226	8.83e-40	6.74e-38								TRAVAGLINI_LUNG_EREG_DENDRITIC_CELL	577		25	0.0433	2.21e-09	1.69e-07
BUSSLINGER_DUODENAL_TRANSIT_AMPLIFYING_CELLS	194		89	0.4588	1.16e-119	8.09e-118	LAKE_ADULT_KIDNEY_C19_COLLECTING_DUCT_INTERCALATED_CELLS_TYPE_A_MEDULLA	326		130	0.3988	1.05e-166	7.32e-165	RUBENSTEIN_SKELETAL_MUSCLE_MYELOID_CELLS	347		47	0.1354	9.82e-36	6.88e-34								AIZARANI_LIVER_C25_KUPFFER_CELLS_4	174		14	0.0805	4.13e-09	2.89e-07
MURARO_PANCREAS_DUCTAL_CELL	1276		157	0.123	2.23e-114	1.44e-112	TRAVAGLINI_LUNG_PROLIFERATING_BASAL_CELL	891		175	0.1964	5.3e-166	3.42e-164	DURANTE_ADULT_OLFACTORY_NEUROEPITHELIUM_PLASMA_CELLS	21		19	0.9048	1.86e-35	1.17e-33								HE_LIM_SUN_FETAL_LUNG_C7_PROLIFERATING_SCHWANN_CELL	1054	Proliferating Schwann	33	0.0313	2.01e-08	1.3e-06
TRAVAGLINI_LUNG_EREG_DENDRITIC_CELL	577		117	0.2028	9.65e-110	5.79e-108	LAKE_ADULT_KIDNEY_C18_COLLECTING_DUCT_PRINCIPAL_CELLS_MEDULLA	322		129	0.4006	1.07e-165	6.41e-164	BUSSLINGER_GASTRIC_MATURE_PIT_CELLS	224		40	0.1786	1.95e-35	1.17e-33								HE_LIM_SUN_FETAL_LUNG_C0_LATE_MESOTHELIAL_CELL	704	Late mesothelial	26	0.0369	2.74e-08	1.64e-06
TRAVAGLINI_LUNG_MESOTHELIAL_CELL	649		121	0.1864	5.84e-109	3.27e-107	LAKE_ADULT_KIDNEY_C12_THICK_ASCENDING_LIMB	381		133	0.3491	2.76e-161	1.55e-159	DESCARTES_FETAL_INTESTINE_INTESTINAL_EPITHELIAL_CELLS	279	Marker genes curated from the annotated cluster as represented in the Descartes Human Gene Expression During Development database.	43	0.1541	3.41e-35	1.91e-33								TRAVAGLINI_LUNG_PROLIFERATING_MACROPHAGE_CELL	968		31	0.032	3.3e-08	1.85e-06
BUSSLINGER_GASTRIC_ISTHMUS_CELLS	458		107	0.2336	3.73e-107	1.96e-105	RUBENSTEIN_SKELETAL_MUSCLE_SMOOTH_MUSCLE_CELLS	445		134	0.3011	2.13e-152	1.12e-150	HE_LIM_SUN_FETAL_LUNG_C0_LATE_MESOTHELIAL_CELL	704	Late mesothelial	60	0.0852	7.72e-34	4.05e-32								MANNO_MIDBRAIN_NEUROTYPES_HENDO	888	Cell types are named using anatomical and functional mnemonics prefixed by 'm' or'h' to indicate mouse and human respectively: OMTN, oculomotor and trochlear nucleus; Sert, serotonergic; NbM, medial neuroblast; NbDA, neuroblast dopaminergic; DA0-2, dopaminergic neurons; RN, red nucleus; Gaba1-2, GABAergic neurons; mNbL1-2, lateral neuroblasts; NbML1-5, mediolateral neuroblasts; NProg, neuronal pr…	29	0.0327	6.12e-08	3.21e-06
LAKE_ADULT_KIDNEY_C10_THIN_ASCENDING_LIMB	353		96	0.272	6.92e-103	3.42e-101	TRAVAGLINI_LUNG_BRONCHIAL_VESSEL_1_CELL	224		108	0.4821	3.95e-149	1.95e-147	GAO_LARGE_INTESTINE_ADULT_CI_MESENCHYMAL_CELLS	361		46	0.1274	8.83e-34	4.36e-32								CUI_DEVELOPING_HEART_C9_B_T_CELL	155		12	0.0774	8.14e-08	4.02e-06
BUSSLINGER_DUODENAL_STEM_CELLS	311		92	0.2958	2.46e-102	1.15e-100	BUSSLINGER_GASTRIC_PPP1R1B_POSITIVE_CELLS	121		89	0.7355	3.95e-147	1.84e-145	AIZARANI_LIVER_C38_RESIDENT_B_CELLS_3	24		19	0.7917	3.64e-33	1.7e-31								HE_LIM_SUN_FETAL_LUNG_C5_CD5_POS_CCL22_POS_MATURE_B_CELL	666	CD5+ CCL22+ mature B	24	0.036	1.48e-07	6.55e-06
RUBENSTEIN_SKELETAL_MUSCLE_FBN1_FAP_CELLS	289		87	0.301	1.97e-97	8.73e-96	FAN_OVARY_CL10_PUTATIVE_EARLY_ATRESIA_GRANULOSA_CELL	274	The GC of CL10 were negative for several GC markers, such as VCAN and FST (Fig. 4b), but were also negative for KRT18 (Fig. 4b), similarly to pan-KRT-negative GC in atretic follicles (Fig. 4d). This suggested that CL10 could represent GC in the early stages of atresia.	112	0.4088	2.24e-144	9.89e-143	MENON_FETAL_KIDNEY_8_CONNECTING_TUBULE_CELLS	267		39	0.1461	4.34e-31	1.92e-29								RUBENSTEIN_SKELETAL_MUSCLE_MYELOID_CELLS	347		17	0.049	1.51e-07	6.55e-06
FAN_OVARY_CL14_MATURE_SMOOTH_MUSCLE_CELL	306	The clusters of smooth muscle cells (CL14, CL17) also showed features of growth and remodeling: many DEGs of CL17 (such as CRYAB, GJA4) were involved in regulation of immune response and apoptosis, whereas DEGs of CL14 (such as ACTA2, PLN, ADIRF, and MYH11) associated with mature smooth muscle cells (Fig. 3e-g).	88	0.2876	1.46e-96	6.12e-95	MURARO_PANCREAS_ACINAR_CELL	732		142	0.194	7.48e-132	3.14e-130	AIZARANI_LIVER_C24_EPCAM_POS_BILE_DUCT_CELLS_3	185		34	0.1838	1.01e-30	4.24e-29								AIZARANI_LIVER_C34_MHC_II_POS_B_CELLS	134		11	0.0821	1.56e-07	6.55e-06
LAKE_ADULT_KIDNEY_C8_DECENDING_THIN_LIMB	278		85	0.3058	8.1e-96	3.24e-94	RUBENSTEIN_SKELETAL_MUSCLE_B_CELLS	177		89	0.5028	1.42e-124	5.67e-123	TRAVAGLINI_LUNG_TREM2_DENDRITIC_CELL	572		50	0.0874	8.33e-29	3.33e-27								TRAVAGLINI_LUNG_PROXIMAL_CILIATED_CELL	1770		43	0.0243	2.02e-07	8.07e-06
LAKE_ADULT_KIDNEY_C9_THIN_ASCENDING_LIMB	268		82	0.306	2.05e-92	7.83e-91	TRAVAGLINI_LUNG_PROLIFERATING_MACROPHAGE_CELL	968		150	0.155	2.08e-124	7.95e-123	MANNO_MIDBRAIN_NEUROTYPES_HMGL	577	Cell types are named using anatomical and functional mnemonics prefixed by 'm' or'h' to indicate mouse and human respectively: OMTN, oculomotor and trochlear nucleus; Sert, serotonergic; NbM, medial neuroblast; NbDA, neuroblast dopaminergic; DA0-2, dopaminergic neurons; RN, red nucleus; Gaba1-2, GABAergic neurons; mNbL1-2, lateral neuroblasts; NbML1-5, mediolateral neuroblasts; NProg, neuronal pr…	50	0.0867	1.25e-28	4.76e-27								TRAVAGLINI_LUNG_NEUTROPHIL_CELL	366		17	0.0464	3.19e-07	1.22e-05
TRAVAGLINI_LUNG_CAPILLARY_INTERMEDIATE_2_CELL	405		93	0.2296	5.22e-92	1.91e-90	TRAVAGLINI_LUNG_TREM2_DENDRITIC_CELL	572		124	0.2168	1e-120	3.65e-119	TRAVAGLINI_LUNG_GOBLET_CELL	148		30	0.2027	1.37e-28	5e-27								DESCARTES_FETAL_CEREBRUM_MICROGLIA	516	Marker genes curated from the annotated cluster as represented in the Descartes Human Gene Expression During Development database.	20	0.0388	5.28e-07	1.93e-05
MENON_FETAL_KIDNEY_7_LOOPOF_HENLE_CELLS_DISTAL	276		80	0.2899	5.77e-88	2.02e-86	FAN_OVARY_CL13_MONOCYTE_MACROPHAGE	458	The ovaries analyzed showed a pronounced population of CD53high/CXCR4high immune cells (Fig. 2e), including separate clusters for adaptive T lymphocytes and Natural Killer (NK) cells (CL4 and CL12), B lymphocytes (CL18), and innate immune system, such as monocytes and macrophages (CL13)	115	0.2511	1.15e-119	4.02e-118	DESCARTES_FETAL_STOMACH_MUC13_DMBT1_POSITIVE_CELLS	97	Marker genes curated from the annotated cluster as represented in the Descartes Human Gene Expression During Development database.	25	0.2577	7.36e-27	2.58e-25								AIZARANI_LIVER_C23_KUPFFER_CELLS_3	221		13	0.0588	5.74e-07	2.01e-05
MURARO_PANCREAS_MESENCHYMAL_STROMAL_CELL	681		107	0.1571	1.36e-87	4.57e-86	TRAVAGLINI_LUNG_CAPILLARY_INTERMEDIATE_2_CELL	405		110	0.2716	1.72e-118	5.78e-117	HE_LIM_SUN_FETAL_LUNG_C0_MID_MESOTHELIAL_CELL	955	Mid mesothelial	60	0.0628	1.09e-26	3.65e-25								TRAVAGLINI_LUNG_PROXIMAL_BASAL_CELL	629		22	0.035	8.02e-07	2.7e-05
LAKE_ADULT_KIDNEY_C18_COLLECTING_DUCT_PRINCIPAL_CELLS_MEDULLA	322		79	0.2453	2.01e-80	6.51e-79	FAN_OVARY_CL8_MATURE_CUMULUS_GRANULOSA_CELL_2	646	Pseudotime analysis using Monocle 3 alpha, that places the progenitor cell population in the middle of a longer trajectory segment, revealed that pGC (CL15) branched to mural GC (CL11) and mature cumulus GC (CL8 and CL3) (Fig. 6a).	127	0.1966	5.55e-118	1.79e-116	TRAVAGLINI_LUNG_EREG_DENDRITIC_CELL	577		47	0.0815	8.48e-26	2.67e-24								HE_LIM_SUN_FETAL_LUNG_C0_MID_MESOTHELIAL_CELL	955	Mid mesothelial	28	0.0293	8.91e-07	2.77e-05
FAN_OVARY_CL6_PUTATIVE_EARLY_ATRETIC_FOLLICLE_THECAL_CELL_2	300	TC from (early atretic) follicle D and present in stromal samples were mainly present in CL2 and CL6 (Fig. 4a, Supplementary Fig. 2c), suggesting that those may represent atretic TC. The TC in CL2 and CL6 expressed IFITM3, lower levels of COL3A1 and higher levels of FOS and IGFBP5 compared to the TC in CL5 (Fig. 8a).	77	0.2567	4.89e-80	1.52e-78	LAKE_ADULT_KIDNEY_C7_PROXIMAL_TUBULE_EPITHELIAL_CELLS_S3	135		77	0.5704	1.68e-113	5.23e-112	BUSSLINGER_GASTRIC_IMMATURE_PIT_CELLS	165		29	0.1758	8.57e-26	2.67e-24								AIZARANI_LIVER_C28_NK_NKT_CELLS_6	99		9	0.0909	8.92e-07	2.77e-05
FAN_OVARY_CL1_GPRC5A_TNFRS12A_HIGH_SELECTABLE_FOLLICLE_STROMAL_CELL	380	Most stromal cells from selectable follicle C clustered in CL1 (Fig. 3a). Although stromal clusters (CL0, CL1) showed high expression of GNL3 and ARID5B (Fig. 8d), CL0 expressed high levels of XBP1 and SELK (Fig. 8e), both involved in endoplasmic reticulum (ER)-stress-induced apoptosis, whereas CL1 expressed high levels of GPRC5A and TNFRS12A (Fig. 8f).	83	0.2184	5.67e-80	1.7e-78	BUSSLINGER_DUODENAL_IMMUNE_CELLS	911	stroma	138	0.1515	2.07e-112	6.21e-111	TRAVAGLINI_LUNG_OLR1_CLASSICAL_MONOCYTE_CELL	724		50	0.0691	3.7e-24	1.11e-22								CUI_DEVELOPING_HEART_C8_MACROPHAGE	275		14	0.0509	1.2e-06	3.55e-05
LAKE_ADULT_KIDNEY_C19_COLLECTING_DUCT_INTERCALATED_CELLS_TYPE_A_MEDULLA	326		79	0.2423	5.91e-80	1.71e-78	FAN_OVARY_CL2_PUTATIVE_EARLY_ATRETIC_FOLLICLE_THECAL_CELL_1	98	TC from (early atretic) follicle D and present in stromal samples were mainly present in CL2 and CL6 (Fig. 4a, Supplementary Fig. 2c), suggesting that those may represent atretic TC. The TC in CL2 and CL6 expressed IFITM3, lower levels of COL3A1 and higher levels of FOS and IGFBP5 compared to the TC in CL5 (Fig. 8a).	67	0.6837	8.4e-107	2.43e-105	DESCARTES_FETAL_KIDNEY_URETERIC_BUD_CELLS	302	Marker genes curated from the annotated cluster as represented in the Descartes Human Gene Expression During Development database.	34	0.1126	1.89e-23	5.48e-22								HE_LIM_SUN_FETAL_LUNG_C3_CYCLING_DEFINITIVE_ERYTHROBLAST	450	Cycling definitive erythroblast	18	0.04	1.25e-06	3.55e-05
AIZARANI_LIVER_C2_KUPFFER_CELLS_1	200		67	0.335	1.85e-78	5.17e-77	FAN_OVARY_CL0_XBP1_SELK_HIGH_STROMAL_CELL	143	Most stromal cells from selectable follicle C clustered in CL1 (Fig. 3a). Although stromal clusters (CL0, CL1) showed high expression of GNL3 and ARID5B (Fig. 8d), CL0 expressed high levels of XBP1 and SELK (Fig. 8e), both involved in endoplasmic reticulum (ER)-stress-induced apoptosis, whereas CL1 expressed high levels of GPRC5A and TNFRS12A (Fig. 8f).	75	0.5245	1.22e-106	3.42e-105	HU_FETAL_RETINA_MICROGLIA	382	Retinal Microglia	37	0.0969	4.13e-23	1.16e-21								AIZARANI_LIVER_C2_KUPFFER_CELLS_1	200		12	0.06	1.27e-06	3.55e-05
TRAVAGLINI_LUNG_MACROPHAGE_CELL	201		67	0.3333	2.74e-78	7.43e-77	BUSSLINGER_GASTRIC_LYZ_POSITIVE_CELLS	111		69	0.6216	1.8e-105	4.88e-104	TRAVAGLINI_LUNG_MESOTHELIAL_CELL	649		46	0.0709	9.32e-23	2.52e-21								GAO_LARGE_INTESTINE_24W_C11_PANETH_LIKE_CELL	324		15	0.0463	1.64e-06	4.44e-05
LAKE_ADULT_KIDNEY_C12_THICK_ASCENDING_LIMB	381		81	0.2126	5.44e-77	1.43e-75	RUBENSTEIN_SKELETAL_MUSCLE_PCV_ENDOTHELIAL_CELLS	225		84	0.3733	1.72e-103	4.5e-102	CUI_DEVELOPING_HEART_C8_MACROPHAGE	275		32	0.1164	1.39e-22	3.64e-21								HE_LIM_SUN_FETAL_LUNG_C5_PRO_B_CELL	478	Pro-B	18	0.0377	2.92e-06	7.66e-05
TRAVAGLINI_LUNG_OLR1_CLASSICAL_MONOCYTE_CELL	724		96	0.1326	3.83e-71	9.76e-70	TRAVAGLINI_LUNG_CD4_NAIVE_T_CELL	132		67	0.5076	7.06e-94	1.8e-92	FAN_EMBRYONIC_CTX_BIG_GROUPS_MICROGLIA	371		36	0.097	1.53e-22	3.83e-21								DURANTE_ADULT_OLFACTORY_NEUROEPITHELIUM_DENDRITIC_CELLS	116		9	0.0776	3.37e-06	8.58e-05
CUI_DEVELOPING_HEART_C8_MACROPHAGE	275		67	0.2436	6.83e-68	1.69e-66	BUSSLINGER_GASTRIC_ISTHMUS_CELLS	458		95	0.2074	1.15e-89	2.84e-88	MENON_FETAL_KIDNEY_7_LOOPOF_HENLE_CELLS_DISTAL	276		32	0.1159	1.55e-22	3.83e-21								FAN_OVARY_CL8_MATURE_CUMULUS_GRANULOSA_CELL_2	646	Pseudotime analysis using Monocle 3 alpha, that places the progenitor cell population in the middle of a longer trajectory segment, revealed that pGC (CL15) branched to mural GC (CL11) and mature cumulus GC (CL8 and CL3) (Fig. 6a).	21	0.0325	4.44e-06	0.00011
RUBENSTEIN_SKELETAL_MUSCLE_PERICYTES	144		54	0.375	1.99e-66	4.76e-65	TRAVAGLINI_LUNG_CLUB_CELL	114		62	0.5439	1.94e-89	4.67e-88	BUSSLINGER_DUODENAL_EARLY_IMMATURE_ENTEROCYTES	113		23	0.2035	2.94e-22	7.07e-21								HE_LIM_SUN_FETAL_LUNG_C3_OMD_POS_ENDOTHELIAL_CELL	355	OMD+ endo	15	0.0423	4.98e-06	0.000119
AIZARANI_LIVER_C25_KUPFFER_CELLS_4	174		56	0.3218	1.95e-64	4.55e-63	TRAVAGLINI_LUNG_EREG_DENDRITIC_CELL	577		102	0.1768	5.86e-89	1.37e-87	TRAVAGLINI_LUNG_PROXIMAL_CILIATED_CELL	1770		74	0.0418	5.46e-22	1.27e-20								TRAVAGLINI_LUNG_B_CELL	155		10	0.0645	5.12e-06	0.000119
RUBENSTEIN_SKELETAL_MUSCLE_FAP_CELLS	179		55	0.3073	5.29e-62	1.2e-60	MURARO_PANCREAS_DUCTAL_CELL	1276		135	0.1058	8.97e-89	2.04e-87	HE_LIM_SUN_FETAL_LUNG_C5_CD5_POS_CCL22_NEG_MATURE_B_CELL	160	CD5+ CCL22- mature B	25	0.1562	4.24e-21	9.62e-20								HAY_BONE_MARROW_NAIVE_T_CELL	405		16	0.0395	5.68e-06	0.000126
BUSSLINGER_ESOPHAGEAL_DENDRITIC_CELLS	214		58	0.271	9.19e-62	2.03e-60	RUBENSTEIN_SKELETAL_MUSCLE_FBN1_FAP_CELLS	289		78	0.2699	3.86e-83	8.54e-82	MANNO_MIDBRAIN_NEUROTYPES_HENDO	888	Cell types are named using anatomical and functional mnemonics prefixed by 'm' or'h' to indicate mouse and human respectively: OMTN, oculomotor and trochlear nucleus; Sert, serotonergic; NbM, medial neuroblast; NbDA, neuroblast dopaminergic; DA0-2, dopaminergic neurons; RN, red nucleus; Gaba1-2, GABAergic neurons; mNbL1-2, lateral neuroblasts; NbML1-5, mediolateral neuroblasts; NProg, neuronal pr…	51	0.0574	4.47e-21	9.88e-20								TRAVAGLINI_LUNG_CAPILLARY_INTERMEDIATE_2_CELL	405		16	0.0395	5.68e-06	0.000126
AIZARANI_LIVER_C6_KUPFFER_CELLS_2	228		59	0.2588	1.7e-61	3.66e-60	MURARO_PANCREAS_MESENCHYMAL_STROMAL_CELL	681		102	0.1498	2.24e-81	4.82e-80	TRAVAGLINI_LUNG_ALVEOLAR_EPITHELIAL_TYPE_1_CELL	391		35	0.0895	8.44e-21	1.82e-19								GAO_LARGE_INTESTINE_ADULT_CI_MESENCHYMAL_CELLS	361		15	0.0416	6.09e-06	0.000131
FAN_OVARY_CL15_SMALL_ANTRAL_FOLLICLE_GRANULOSA_CELL	644	The GC of small antral follicles (1-2_mm diameter) clustered pronouncedly in cluster (CL15) showing WT1high/EGR4high/VCANlow/FSTlow expression (Fig. 4b), suggesting that at that stage mural and cumulus GC still have a common progenitor (pGC) signature.	81	0.1258	5.95e-58	1.25e-56	FAN_OVARY_CL1_GPRC5A_TNFRS12A_HIGH_SELECTABLE_FOLLICLE_STROMAL_CELL	380	Most stromal cells from selectable follicle C clustered in CL1 (Fig. 3a). Although stromal clusters (CL0, CL1) showed high expression of GNL3 and ARID5B (Fig. 8d), CL0 expressed high levels of XBP1 and SELK (Fig. 8e), both involved in endoplasmic reticulum (ER)-stress-induced apoptosis, whereas CL1 expressed high levels of GPRC5A and TNFRS12A (Fig. 8f).	83	0.2184	4e-80	8.4e-79	HE_LIM_SUN_FETAL_LUNG_C5_CD5_POS_CCL22_POS_MATURE_B_CELL	666	CD5+ CCL22+ mature B	44	0.0661	1.27e-20	2.67e-19								DESCARTES_FETAL_MUSCLE_LYMPHOID_CELLS	125	Marker genes curated from the annotated cluster as represented in the Descartes Human Gene Expression During Development database.	9	0.072	6.23e-06	0.000131
HAY_BONE_MARROW_NEUTROPHIL	450		70	0.1556	1.71e-56	3.5e-55	MENON_FETAL_KIDNEY_1_EMBRYONIC_RED_BLOOD_CELLS	126		58	0.4603	5.9e-78	1.21e-76	AIZARANI_LIVER_C39_EPCAM_POS_BILE_DUCT_CELLS_4	184		25	0.1359	1.42e-19	2.91e-18								DESCARTES_FETAL_LIVER_LYMPHOID_CELLS	127	Marker genes curated from the annotated cluster as represented in the Descartes Human Gene Expression During Development database.	9	0.0709	7.09e-06	0.000145
JONES_OVARY_STROMAL	156	Marker genes selected by filtering the centroid data for genes with a value > 0 for the given cell type	49	0.3141	7.77e-56	1.55e-54	HAY_BONE_MARROW_NAIVE_T_CELL	405		83	0.2049	1.18e-77	2.36e-76	LAKE_ADULT_KIDNEY_C12_THICK_ASCENDING_LIMB	381		33	0.0866	3.05e-19	6.1e-18								TRAVAGLINI_LUNG_PROLIFERATING_BASAL_CELL	891		25	0.0281	7.33e-06	0.000147
MURARO_PANCREAS_ACINAR_CELL	732		83	0.1134	9.71e-56	1.9e-54	MENON_FETAL_KIDNEY_7_LOOPOF_HENLE_CELLS_DISTAL	276		73	0.2645	4.89e-77	9.55e-76	ZHONG_PFC_MAJOR_TYPES_MICROGLIA	438		35	0.0799	3.26e-19	6.37e-18								MURARO_PANCREAS_DUCTAL_CELL	1276		31	0.0243	1.08e-05	0.000211
FAN_OVARY_CL3_MATURE_CUMULUS_GRANULOSA_CELL_1	254	Pseudotime analysis using Monocle 3 alpha, that places the progenitor cell population in the middle of a longer trajectory segment, revealed that pGC (CL15) branched to mural GC (CL11) and mature cumulus GC (CL8 and CL3) (Fig. 6a).	57	0.2244	1.52e-55	2.9e-54	MANNO_MIDBRAIN_NEUROTYPES_BASAL	79	Cell types are named using anatomical and functional mnemonics prefixed by 'm' or'h' to indicate mouse and human respectively: OMTN, oculomotor and trochlear nucleus; Sert, serotonergic; NbM, medial neuroblast; NbDA, neuroblast dopaminergic; DA0-2, dopaminergic neurons; RN, red nucleus; Gaba1-2, GABAergic neurons; mNbL1-2, lateral neuroblasts; NbML1-5, mediolateral neuroblasts; NProg, neuronal pr…	50	0.6329	5.02e-77	9.59e-76	FAN_OVARY_CL8_MATURE_CUMULUS_GRANULOSA_CELL_2	646	Pseudotime analysis using Monocle 3 alpha, that places the progenitor cell population in the middle of a longer trajectory segment, revealed that pGC (CL15) branched to mural GC (CL11) and mature cumulus GC (CL8 and CL3) (Fig. 6a).	41	0.0635	1.16e-18	2.21e-17								HU_FETAL_RETINA_MICROGLIA	382	Retinal Microglia	15	0.0393	1.19e-05	0.000227
AIZARANI_LIVER_C23_KUPFFER_CELLS_3	221		54	0.2443	8.02e-55	1.5e-53	TRAVAGLINI_LUNG_BASAL_CELL	188		62	0.3298	3.3e-72	6.17e-71	TRAVAGLINI_LUNG_PLATELET_MEGAKARYOCYTE_CELL	605		39	0.0645	4.91e-18	9.17e-17								HE_LIM_SUN_FETAL_LUNG_C0_MESENCHYMAL_2_CELL	300	Mesenchymal 2	13	0.0433	1.62e-05	0.000303
DURANTE_ADULT_OLFACTORY_NEUROEPITHELIUM_DENDRITIC_CELLS	116		44	0.3793	1.67e-54	3.05e-53	FAN_OVARY_CL14_MATURE_SMOOTH_MUSCLE_CELL	306	The clusters of smooth muscle cells (CL14, CL17) also showed features of growth and remodeling: many DEGs of CL17 (such as CRYAB, GJA4) were involved in regulation of immune response and apoptosis, whereas DEGs of CL14 (such as ACTA2, PLN, ADIRF, and MYH11) associated with mature smooth muscle cells (Fig. 3e-g).	70	0.2288	5.66e-69	1.03e-67	HE_LIM_SUN_FETAL_LUNG_C1_SQUAMOUS_CELL	266	Squamous	27	0.1015	1.03e-17	1.88e-16								HAY_BONE_MARROW_NEUTROPHIL	450		16	0.0356	2.08e-05	0.00038
FAN_OVARY_CL7_ANGEIOGENIC_ENDOTHELIAL_CELL	251	We identified three separate clusters (CL) of endothelial cells (CL7, CL9, CL16) expressing markers associated with lymph and blood vascular system (such as PECAM1, CD34, CTGF), but also associated with remodeling and inflammatory response (such as TXNIP, ANGPT2) (Fig. 3a-d). The DEGs of CL7 (such as CCL14, SOCS3, EGFL7) and CL16 (such as CCL21, TFF3) are linked to angiogenesis and lymphatics, re…	56	0.2231	2.01e-54	3.59e-53	AIZARANI_LIVER_C2_KUPFFER_CELLS_1	200		60	0.3	5.25e-67	9.38e-66	GAO_LARGE_INTESTINE_24W_C10_ENTEROCYTE	56		15	0.2679	6.41e-17	1.15e-15								FAN_EMBRYONIC_CTX_BIG_GROUPS_BRAIN_IMMUNE	148		9	0.0608	2.43e-05	0.000431
BUSSLINGER_GASTRIC_PARIETAL_CELLS	254		56	0.2205	4.13e-54	7.22e-53	TRAVAGLINI_LUNG_MACROPHAGE_CELL	201		60	0.2985	7.4e-67	1.3e-65	DESCARTES_FETAL_PLACENTA_LYMPHOID_CELLS	145	Marker genes curated from the annotated cluster as represented in the Descartes Human Gene Expression During Development database.	20	0.1379	4.7e-16	8.22e-15								DURANTE_ADULT_OLFACTORY_NEUROEPITHELIUM_MATURE_NEURONS	186		10	0.0538	2.51e-05	0.000431
DURANTE_ADULT_OLFACTORY_NEUROEPITHELIUM_MACROPHAGES	80		39	0.4875	7.95e-54	1.36e-52	LAKE_ADULT_KIDNEY_C23_ENDOTHELIAL_CELLS_AVR	126		52	0.4127	9.34e-67	1.6e-65	TRAVAGLINI_LUNG_PROLIFERATING_MACROPHAGE_CELL	968		46	0.0475	5.78e-16	9.9e-15								HE_LIM_SUN_FETAL_LUNG_C1_PROXIMAL_SECRETORY_3_CELL	226	Proximal secretory 3	11	0.0487	2.51e-05	0.000431
HU_FETAL_RETINA_MICROGLIA	382	Retinal Microglia	64	0.1675	9.31e-54	1.56e-52	FAN_OVARY_CL6_PUTATIVE_EARLY_ATRETIC_FOLLICLE_THECAL_CELL_2	300	TC from (early atretic) follicle D and present in stromal samples were mainly present in CL2 and CL6 (Fig. 4a, Supplementary Fig. 2c), suggesting that those may represent atretic TC. The TC in CL2 and CL6 expressed IFITM3, lower levels of COL3A1 and higher levels of FOS and IGFBP5 compared to the TC in CL5 (Fig. 8a).	67	0.2233	3.03e-65	5.09e-64	AIZARANI_LIVER_C4_EPCAM_POS_BILE_DUCT_CELLS_1	191		22	0.1152	7.79e-16	1.31e-14								HE_LIM_SUN_FETAL_LUNG_C1_EARLY_STALK_CELL	567	Early stalk	18	0.0317	2.9e-05	0.000487
