# Supplementary material for: Evaluating methods for integrating single-cell data and genetics to understand inflammatory disease complexity
Source: Front Immunol. 2024 Dec 5;15:1454263. doi: 10.3389/fimmu.2024.1454263 (PMC11655331; doi:10.3389/fimmu.2024.1454263)
Supplement: Supplementary file 9 [file Table9.xlsx]

## Sheet: Supp_Table9
Supplemental Table 9. RA GSEA C8 (cell types) top 50 gene set outputs with the top 500 genes for SCPAGWAS (with and w/o ribosomal genes), SCDRS, and MAGMA, and all significant genes for SCGWAS.
RA_scpagwas_norib_C8							RA_scpagwas_C8							RA_scdrs_C8							RA_scgwas_C8							RA_MAGMA10kb_C8
Gene Set Name	# Genes in Gene Set (K)	Description	# Genes in Overlap (k)	k/K	p-value	FDR q-value	Gene Set Name	# Genes in Gene Set (K)	Description	# Genes in Overlap (k)	k/K	p-value	FDR q-value	Gene Set Name	# Genes in Gene Set (K)	Description	# Genes in Overlap (k)	k/K	p-value	FDR q-value	Gene Set Name	# Genes in Gene Set (K)	Description	# Genes in Overlap (k)	k/K	p-value	FDR q-value	Gene Set Name	# Genes in Gene Set (K)	Description	# Genes in Overlap (k)	k/K	p-value	FDR q-value
BUSSLINGER_GASTRIC_IMMUNE_CELLS	1492		308	0.2064	2.8E-322	2.37E-319	BUSSLINGER_GASTRIC_IMMUNE_CELLS	1492		320	0.2145	0	0	BUSSLINGER_GASTRIC_IMMUNE_CELLS	1492		309	0.2071	0	0	BUSSLINGER_DUODENAL_IMMUNE_CELLS	911		46	0.0505	9.38e-44	7.88e-41	BUSSLINGER_GASTRIC_IMMUNE_CELLS	1492		81	0.0543	9.29e-31	7.81e-28
BUSSLINGER_DUODENAL_IMMUNE_CELLS	911		223	0.2448	7.14e-240	3e-237	HAY_BONE_MARROW_NAIVE_T_CELL	405		209	0.516	1.72e-307	7.21e-305	BUSSLINGER_DUODENAL_IMMUNE_CELLS	911		261	0.2865	7.76e-308	3.26e-305	BUSSLINGER_GASTRIC_IMMUNE_CELLS	1492		49	0.0328	7.01e-38	2.95e-35	BUSSLINGER_DUODENAL_IMMUNE_CELLS	911		53	0.0582	1.35e-21	5.66e-19
HAY_BONE_MARROW_NAIVE_T_CELL	405		158	0.3901	2.56e-202	7.16e-200	BUSSLINGER_DUODENAL_IMMUNE_CELLS	911		256	0.281	2.89e-299	8.09e-297	CUI_DEVELOPING_HEART_C8_MACROPHAGE	275		158	0.5745	1.84e-238	5.15e-236	CUI_DEVELOPING_HEART_C9_B_T_CELL	155		24	0.1548	1.63e-34	4.57e-32	DESCARTES_FETAL_ADRENAL_LYMPHOID_CELLS	164	Marker genes curated from the annotated cluster as represented in the Descartes Human Gene Expression During Development database.	21	0.128	6.83e-16	1.91e-13
FAN_EMBRYONIC_CTX_BRAIN_NAIVE_LIKE_T_CELL	158		93	0.5886	3.85e-139	8.08e-137	AIZARANI_LIVER_C3_NK_NKT_CELLS_2	162		111	0.6852	9.38e-179	1.97e-176	HU_FETAL_RETINA_MICROGLIA	382	Retinal Microglia	165	0.4319	1.42e-221	2.99e-219	DESCARTES_FETAL_STOMACH_LYMPHOID_CELLS	82	Marker genes curated from the annotated cluster as represented in the Descartes Human Gene Expression During Development database.	19	0.2317	4.29e-31	9.02e-29	DESCARTES_FETAL_KIDNEY_LYMPHOID_CELLS	212	Marker genes curated from the annotated cluster as represented in the Descartes Human Gene Expression During Development database.	23	0.1085	1.13e-15	2.38e-13
AIZARANI_LIVER_C1_NK_NKT_CELLS_1	157		91	0.5796	3.37e-135	5.66e-133	RUBENSTEIN_SKELETAL_MUSCLE_T_CELLS	181		110	0.6077	5.16e-168	8.67e-166	CUI_DEVELOPING_HEART_C9_B_T_CELL	155		115	0.7419	5.16e-192	8.67e-190	RUBENSTEIN_SKELETAL_MUSCLE_NK_CELLS	226		23	0.1018	1.05e-28	1.76e-26	DESCARTES_FETAL_STOMACH_LYMPHOID_CELLS	82	Marker genes curated from the annotated cluster as represented in the Descartes Human Gene Expression During Development database.	15	0.1829	4.39e-14	7.37e-12
CUI_DEVELOPING_HEART_C9_B_T_CELL	155		90	0.5806	8.64e-134	1.21e-131	TRAVAGLINI_LUNG_CD4_NAIVE_T_CELL	132		92	0.697	1.04e-148	1.46e-146	MANNO_MIDBRAIN_NEUROTYPES_HMGL	577	Cell types are named using anatomical and functional mnemonics prefixed by 'm' or'h' to indicate mouse and human respectively: OMTN, oculomotor and trochlear nucleus; Sert, serotonergic; NbM, medial neuroblast; NbDA, neuroblast dopaminergic; DA0-2, dopaminergic neurons; RN, red nucleus; Gaba1-2, GABAergic neurons; mNbL1-2, lateral neuroblasts; NbML1-5, mediolateral neuroblasts; NProg, neuronal pr…	164	0.2842	4.57e-184	6.4e-182	DURANTE_ADULT_OLFACTORY_NEUROEPITHELIUM_CD8_T_CELLS	73		17	0.2329	5.91e-28	8.27e-26	DESCARTES_FETAL_LUNG_LYMPHOID_CELLS	160	Marker genes curated from the annotated cluster as represented in the Descartes Human Gene Expression During Development database.	19	0.1187	6.71e-14	9.39e-12
TRAVAGLINI_LUNG_CD8_NAIVE_T_CELL	144		76	0.5278	3.2e-108	3.84e-106	AIZARANI_LIVER_C1_NK_NKT_CELLS_1	157		93	0.5924	5.73e-140	6.87e-138	ZHONG_PFC_MAJOR_TYPES_MICROGLIA	438		142	0.3242	1.96e-167	2.35e-165	AIZARANI_LIVER_C3_NK_NKT_CELLS_2	162		20	0.1235	8.59e-27	1.03e-24	DESCARTES_FETAL_INTESTINE_LYMPHOID_CELLS	165	Marker genes curated from the annotated cluster as represented in the Descartes Human Gene Expression During Development database.	18	0.1091	1.34e-12	1.6e-10
AIZARANI_LIVER_C3_NK_NKT_CELLS_2	162		75	0.463	5.24e-101	5.5e-99	FAN_EMBRYONIC_CTX_BRAIN_NAIVE_LIKE_T_CELL	158		88	0.557	7.12e-129	7.48e-127	DESCARTES_FETAL_CEREBELLUM_MICROGLIA	652	Marker genes curated from the annotated cluster as represented in the Descartes Human Gene Expression During Development database.	158	0.2423	1.49e-164	1.57e-162	AIZARANI_LIVER_C1_NK_NKT_CELLS_1	157		19	0.121	2.53e-25	2.66e-23	MANNO_MIDBRAIN_NEUROTYPES_HMGL	577	Cell types are named using anatomical and functional mnemonics prefixed by 'm' or'h' to indicate mouse and human respectively: OMTN, oculomotor and trochlear nucleus; Sert, serotonergic; NbM, medial neuroblast; NbDA, neuroblast dopaminergic; DA0-2, dopaminergic neurons; RN, red nucleus; Gaba1-2, GABAergic neurons; mNbL1-2, lateral neuroblasts; NbML1-5, mediolateral neuroblasts; NProg, neuronal pr…	31	0.0537	3.37e-12	3.54e-10
AIZARANI_LIVER_C5_NK_NKT_CELLS_3	126		65	0.5159	1.42e-91	1.33e-89	RUBENSTEIN_SKELETAL_MUSCLE_B_CELLS	177		86	0.4859	8.05e-119	7.52e-117	GAO_LARGE_INTESTINE_24W_C11_PANETH_LIKE_CELL	324		128	0.3951	1.62e-163	1.51e-161	FAN_EMBRYONIC_CTX_BRAIN_NAIVE_LIKE_T_CELL	158		18	0.1139	1.52e-23	1.41e-21	HAY_BONE_MARROW_NAIVE_T_CELL	405		24	0.0593	1.35e-10	1.26e-08
FAN_EMBRYONIC_CTX_BRAIN_EFFECTOR_T_CELL	132		63	0.4773	7.21e-86	6.06e-84	CUI_DEVELOPING_HEART_C9_B_T_CELL	155		82	0.529	2.28e-117	1.91e-115	FAN_OVARY_CL13_MONOCYTE_MACROPHAGE	458	The ovaries analyzed showed a pronounced population of CD53high/CXCR4high immune cells (Fig. 2e), including separate clusters for adaptive T lymphocytes and Natural Killer (NK) cells (CL4 and CL12), B lymphocytes (CL18), and innate immune system, such as monocytes and macrophages (CL13)	139	0.3035	4.7e-159	3.95e-157	DURANTE_ADULT_OLFACTORY_NEUROEPITHELIUM_CD4_T_CELLS	30		12	0.4	2.4e-23	2.02e-21	DESCARTES_FETAL_SPLEEN_LYMPHOID_CELLS	127	Marker genes curated from the annotated cluster as represented in the Descartes Human Gene Expression During Development database.	14	0.1102	3.66e-10	3.07e-08
DESCARTES_FETAL_ADRENAL_LYMPHOID_CELLS	164	Marker genes curated from the annotated cluster as represented in the Descartes Human Gene Expression During Development database.	66	0.4024	1.13e-83	8.65e-82	TRAVAGLINI_LUNG_CD8_NAIVE_T_CELL	144		75	0.5208	1.55e-106	1.19e-104	FAN_EMBRYONIC_CTX_BIG_GROUPS_MICROGLIA	371		123	0.3315	1.65e-145	1.26e-143	FAN_OVARY_CL4_T_LYMPHOCYTE_NK_CELL_1	246	The ovaries analyzed showed a pronounced population of CD53high/CXCR4high immune cells (Fig. 2e), including separate clusters for adaptive T lymphocytes and Natural Killer (NK) cells (CL4 and CL12), B lymphocytes (CL18), and innate immune system, such as monocytes and macrophages (CL13)	20	0.0813	4.58e-23	3.5e-21	DESCARTES_MAIN_FETAL_LYMPHOID_CELLS	158	Marker genes curated from the annotated cluster as represented in the Descartes Human Gene Expression During Development database.	15	0.0949	7.17e-10	5.47e-08
DESCARTES_FETAL_KIDNEY_LYMPHOID_CELLS	212	Marker genes curated from the annotated cluster as represented in the Descartes Human Gene Expression During Development database.	71	0.3349	3.69e-83	2.58e-81	AIZARANI_LIVER_C5_NK_NKT_CELLS_3	126		63	0.5	7.19e-88	5.04e-86	AIZARANI_LIVER_C1_NK_NKT_CELLS_1	157		95	0.6051	3.6e-144	2.52e-142	DESCARTES_FETAL_INTESTINE_LYMPHOID_CELLS	165	Marker genes curated from the annotated cluster as represented in the Descartes Human Gene Expression During Development database.	17	0.103	1.59e-21	1.11e-19	TRAVAGLINI_LUNG_OLR1_CLASSICAL_MONOCYTE_CELL	724		31	0.0428	9.27e-10	6.49e-08
DESCARTES_FETAL_STOMACH_LYMPHOID_CELLS	82	Marker genes curated from the annotated cluster as represented in the Descartes Human Gene Expression During Development database.	53	0.6463	2.76e-82	1.78e-80	RUBENSTEIN_SKELETAL_MUSCLE_SATELLITE_CELLS	310		82	0.2645	6.98e-87	4.51e-85	GAO_LARGE_INTESTINE_ADULT_CI_MESENCHYMAL_CELLS	361		119	0.3296	3e-140	1.94e-138	FAN_EMBRYONIC_CTX_BRAIN_EFFECTOR_T_CELL	132		16	0.1212	1.74e-21	1.12e-19	DESCARTES_FETAL_PANCREAS_LYMPHOID_CELLS	168	Marker genes curated from the annotated cluster as represented in the Descartes Human Gene Expression During Development database.	15	0.0893	1.69e-09	1.09e-07
FAN_OVARY_CL4_T_LYMPHOCYTE_NK_CELL_1	246	The ovaries analyzed showed a pronounced population of CD53high/CXCR4high immune cells (Fig. 2e), including separate clusters for adaptive T lymphocytes and Natural Killer (NK) cells (CL4 and CL12), B lymphocytes (CL18), and innate immune system, such as monocytes and macrophages (CL13)	69	0.2805	1.2e-74	7.2e-73	BUSSLINGER_GASTRIC_PPP1R1B_POSITIVE_CELLS	121		57	0.4711	1.6e-77	9.58e-76	AIZARANI_LIVER_C2_KUPFFER_CELLS_1	200		100	0.5	4.72e-140	2.83e-138	DESCARTES_FETAL_KIDNEY_LYMPHOID_CELLS	212	Marker genes curated from the annotated cluster as represented in the Descartes Human Gene Expression During Development database.	18	0.0849	3.44e-21	2.06e-19	HE_LIM_SUN_FETAL_LUNG_C2_CYCLING_DC_CELL	1423	Cycling DC	45	0.0316	2.55e-09	1.53e-07
DURANTE_ADULT_OLFACTORY_NEUROEPITHELIUM_CD8_T_CELLS	73		47	0.6438	6.85e-73	3.83e-71	AIZARANI_LIVER_C28_NK_NKT_CELLS_6	99		53	0.5354	4.18e-76	2.34e-74	AIZARANI_LIVER_C6_KUPFFER_CELLS_2	228		99	0.4342	1.34e-130	7.53e-129	DESCARTES_FETAL_LUNG_LYMPHOID_CELLS	160	Marker genes curated from the annotated cluster as represented in the Descartes Human Gene Expression During Development database.	16	0.1	4.19e-20	2.29e-18	AIZARANI_LIVER_C5_NK_NKT_CELLS_3	126		13	0.1032	3.54e-09	1.98e-07
FAN_EMBRYONIC_CTX_BIG_GROUPS_BRAIN_IMMUNE	148		58	0.3919	1.08e-72	5.67e-71	FAN_OVARY_CL0_XBP1_SELK_HIGH_STROMAL_CELL	143	Most stromal cells from selectable follicle C clustered in CL1 (Fig. 3a). Although stromal clusters (CL0, CL1) showed high expression of GNL3 and ARID5B (Fig. 8d), CL0 expressed high levels of XBP1 and SELK (Fig. 8e), both involved in endoplasmic reticulum (ER)-stress-induced apoptosis, whereas CL1 expressed high levels of GPRC5A and TNFRS12A (Fig. 8f).	59	0.4126	7.37e-76	3.87e-74	FAN_EMBRYONIC_CTX_BIG_GROUPS_BRAIN_IMMUNE	148		85	0.5743	6.77e-126	3.55e-124	AIZARANI_LIVER_C5_NK_NKT_CELLS_3	126		15	0.119	4.37e-20	2.29e-18	AIZARANI_LIVER_C34_MHC_II_POS_B_CELLS	134		13	0.097	7.53e-09	3.95e-07
DESCARTES_MAIN_FETAL_LYMPHOID_CELLS	158	Marker genes curated from the annotated cluster as represented in the Descartes Human Gene Expression During Development database.	59	0.3734	2.01e-72	9.91e-71	DESCARTES_FETAL_KIDNEY_LYMPHOID_CELLS	212	Marker genes curated from the annotated cluster as represented in the Descartes Human Gene Expression During Development database.	66	0.3113	4.02e-75	1.99e-73	FAN_OVARY_CL4_T_LYMPHOCYTE_NK_CELL_1	246	The ovaries analyzed showed a pronounced population of CD53high/CXCR4high immune cells (Fig. 2e), including separate clusters for adaptive T lymphocytes and Natural Killer (NK) cells (CL4 and CL12), B lymphocytes (CL18), and innate immune system, such as monocytes and macrophages (CL13)	97	0.3943	9.13e-123	4.51e-121	TRAVAGLINI_LUNG_CD8_NAIVE_T_CELL	144		15	0.1042	3.46e-19	1.71e-17	TRAVAGLINI_LUNG_CD4_MEMORY_EFFECTOR_T_CELL	71		10	0.1408	1.11e-08	5.49e-07
HAY_BONE_MARROW_NK_CELLS	371		76	0.2049	7.23e-71	3.38e-69	DESCARTES_FETAL_ADRENAL_LYMPHOID_CELLS	164	Marker genes curated from the annotated cluster as represented in the Descartes Human Gene Expression During Development database.	61	0.372	4.99e-75	2.33e-73	FAN_EMBRYONIC_CTX_BRAIN_NAIVE_LIKE_T_CELL	158		81	0.5127	3.12e-114	1.46e-112	DESCARTES_FETAL_MUSCLE_LYMPHOID_CELLS	125	Marker genes curated from the annotated cluster as represented in the Descartes Human Gene Expression During Development database.	14	0.112	1.96e-18	9.13e-17	HE_LIM_SUN_FETAL_LUNG_C2_HSC_CELL	1635	HSC	47	0.0287	2.11e-08	9.86e-07
AIZARANI_LIVER_C28_NK_NKT_CELLS_6	99		50	0.5051	7.62e-70	3.37e-68	FAN_EMBRYONIC_CTX_BRAIN_EFFECTOR_T_CELL	132		57	0.4318	1.01e-74	4.46e-73	RUBENSTEIN_SKELETAL_MUSCLE_MYELOID_CELLS	347		101	0.2911	4.57e-112	2.02e-110	AIZARANI_LIVER_C28_NK_NKT_CELLS_6	99		13	0.1313	3.92e-18	1.73e-16	FAN_EMBRYONIC_CTX_BRAIN_EFFECTOR_T_CELL	132		12	0.0909	5.89e-08	2.61e-06
DESCARTES_FETAL_PLACENTA_LYMPHOID_CELLS	145	Marker genes curated from the annotated cluster as represented in the Descartes Human Gene Expression During Development database.	56	0.3862	9.36e-70	3.93e-68	FAN_OVARY_CL4_T_LYMPHOCYTE_NK_CELL_1	246	The ovaries analyzed showed a pronounced population of CD53high/CXCR4high immune cells (Fig. 2e), including separate clusters for adaptive T lymphocytes and Natural Killer (NK) cells (CL4 and CL12), B lymphocytes (CL18), and innate immune system, such as monocytes and macrophages (CL13)	68	0.2764	2.21e-73	9.29e-72	BUSSLINGER_ESOPHAGEAL_DENDRITIC_CELLS	214		86	0.4019	1.77e-109	7.45e-108	DESCARTES_FETAL_PLACENTA_LYMPHOID_CELLS	145	Marker genes curated from the annotated cluster as represented in the Descartes Human Gene Expression During Development database.	14	0.0966	1.66e-17	6.95e-16	AIZARANI_LIVER_C3_NK_NKT_CELLS_2	162		13	0.0802	7.33e-08	2.94e-06
TRAVAGLINI_LUNG_CD4_MEMORY_EFFECTOR_T_CELL	71		44	0.6197	3.79e-67	1.52e-65	FAN_EMBRYONIC_CTX_BIG_GROUPS_BRAIN_IMMUNE	148		58	0.3919	5.88e-73	2.35e-71	AIZARANI_LIVER_C3_NK_NKT_CELLS_2	162		78	0.4815	4.54e-107	1.81e-105	FAN_OVARY_CL12_T_LYMPHOCYTE_NK_CELL_2	161	The ovaries analyzed showed a pronounced population of CD53high/CXCR4high immune cells (Fig. 2e), including separate clusters for adaptive T lymphocytes and Natural Killer (NK) cells (CL4 and CL12), B lymphocytes (CL18), and innate immune system, such as monocytes and macrophages (CL13)	14	0.087	7.36e-17	2.94e-15	GAO_LARGE_INTESTINE_24W_C11_PANETH_LIKE_CELL	324		18	0.0556	7.36e-08	2.94e-06
DESCARTES_FETAL_PANCREAS_LYMPHOID_CELLS	168	Marker genes curated from the annotated cluster as represented in the Descartes Human Gene Expression During Development database.	56	0.3333	1.94e-65	7.4e-64	FAN_OVARY_CL12_T_LYMPHOCYTE_NK_CELL_2	161	The ovaries analyzed showed a pronounced population of CD53high/CXCR4high immune cells (Fig. 2e), including separate clusters for adaptive T lymphocytes and Natural Killer (NK) cells (CL4 and CL12), B lymphocytes (CL18), and innate immune system, such as monocytes and macrophages (CL13)	59	0.3665	4.17e-72	1.59e-70	DESCARTES_FETAL_CEREBRUM_MICROGLIA	516	Marker genes curated from the annotated cluster as represented in the Descartes Human Gene Expression During Development database.	110	0.2132	8.25e-106	3.15e-104	DESCARTES_FETAL_ADRENAL_LYMPHOID_CELLS	164	Marker genes curated from the annotated cluster as represented in the Descartes Human Gene Expression During Development database.	14	0.0854	9.56e-17	3.65e-15	DESCARTES_FETAL_CEREBELLUM_MICROGLIA	652	Marker genes curated from the annotated cluster as represented in the Descartes Human Gene Expression During Development database.	26	0.0399	8.7e-08	3.32e-06
DESCARTES_FETAL_LUNG_LYMPHOID_CELLS	160	Marker genes curated from the annotated cluster as represented in the Descartes Human Gene Expression During Development database.	54	0.3375	1.85e-63	6.76e-62	TRAVAGLINI_LUNG_CD4_MEMORY_EFFECTOR_T_CELL	71		46	0.6479	9.31e-72	3.4e-70	FAN_OVARY_CL12_T_LYMPHOCYTE_NK_CELL_2	161	The ovaries analyzed showed a pronounced population of CD53high/CXCR4high immune cells (Fig. 2e), including separate clusters for adaptive T lymphocytes and Natural Killer (NK) cells (CL4 and CL12), B lymphocytes (CL18), and innate immune system, such as monocytes and macrophages (CL13)	77	0.4783	2.21e-105	8.06e-104	DESCARTES_FETAL_PANCREAS_LYMPHOID_CELLS	168	Marker genes curated from the annotated cluster as represented in the Descartes Human Gene Expression During Development database.	14	0.0833	1.35e-16	4.91e-15	HE_LIM_SUN_FETAL_LUNG_C2_PRE_PDC_DC5_CELL	578	pre-pDC/DC5	24	0.0415	1.31e-07	4.8e-06
DESCARTES_FETAL_INTESTINE_LYMPHOID_CELLS	165	Marker genes curated from the annotated cluster as represented in the Descartes Human Gene Expression During Development database.	54	0.3273	1.32e-62	4.6e-61	TRAVAGLINI_LUNG_BRONCHIAL_VESSEL_1_CELL	224		65	0.2902	1.08e-71	3.79e-70	RUBENSTEIN_SKELETAL_MUSCLE_NK_CELLS	226		85	0.3761	3.71e-105	1.3e-103	FAN_OVARY_CL13_MONOCYTE_MACROPHAGE	458	The ovaries analyzed showed a pronounced population of CD53high/CXCR4high immune cells (Fig. 2e), including separate clusters for adaptive T lymphocytes and Natural Killer (NK) cells (CL4 and CL12), B lymphocytes (CL18), and innate immune system, such as monocytes and macrophages (CL13)	19	0.0415	1.78e-16	6.22e-15	RUBENSTEIN_SKELETAL_MUSCLE_B_CELLS	177		13	0.0734	2.06e-07	7.22e-06
GAO_LARGE_INTESTINE_ADULT_CI_MESENCHYMAL_CELLS	361		65	0.1801	1.04e-56	3.5e-55	DESCARTES_FETAL_STOMACH_LYMPHOID_CELLS	82	Marker genes curated from the annotated cluster as represented in the Descartes Human Gene Expression During Development database.	48	0.5854	1.23e-71	4.13e-70	HAY_BONE_MARROW_NAIVE_T_CELL	405		100	0.2469	7.18e-103	2.41e-101	FAN_EMBRYONIC_CTX_BIG_GROUPS_BRAIN_IMMUNE	148		13	0.0878	8.56e-16	2.88e-14	DESCARTES_FETAL_MUSCLE_LYMPHOID_CELLS	125	Marker genes curated from the annotated cluster as represented in the Descartes Human Gene Expression During Development database.	11	0.088	2.92e-07	9.82e-06
FAN_OVARY_CL12_T_LYMPHOCYTE_NK_CELL_2	161	The ovaries analyzed showed a pronounced population of CD53high/CXCR4high immune cells (Fig. 2e), including separate clusters for adaptive T lymphocytes and Natural Killer (NK) cells (CL4 and CL12), B lymphocytes (CL18), and innate immune system, such as monocytes and macrophages (CL13)	48	0.2981	1.87e-53	6.06e-52	BUSSLINGER_GASTRIC_LYZ_POSITIVE_CELLS	111		52	0.4685	1.39e-70	4.5e-69	FAN_OVARY_CL18_B_LYMPHOCYTE	422	The ovaries analyzed showed a pronounced population of CD53high/CXCR4high immune cells (Fig. 2e), including separate clusters for adaptive T lymphocytes and Natural Killer (NK) cells (CL4 and CL12), B lymphocytes (CL18), and innate immune system, such as monocytes and macrophages (CL13)	101	0.2393	2.04e-102	6.59e-101	HAY_BONE_MARROW_NK_CELLS	371		17	0.0458	1.49e-15	4.82e-14	DESCARTES_FETAL_LIVER_LYMPHOID_CELLS	127	Marker genes curated from the annotated cluster as represented in the Descartes Human Gene Expression During Development database.	11	0.0866	3.43e-07	1.03e-05
TRAVAGLINI_LUNG_NATURAL_KILLER_CELL	132		44	0.3333	1.54e-51	4.78e-50	BUSSLINGER_DUODENAL_TRANSIT_AMPLIFYING_CELLS	194		61	0.3144	9.92e-70	3.09e-68	AIZARANI_LIVER_C28_NK_NKT_CELLS_6	99		65	0.6566	8.34e-102	2.55e-100	FAN_OVARY_CL18_B_LYMPHOCYTE	422	The ovaries analyzed showed a pronounced population of CD53high/CXCR4high immune cells (Fig. 2e), including separate clusters for adaptive T lymphocytes and Natural Killer (NK) cells (CL4 and CL12), B lymphocytes (CL18), and innate immune system, such as monocytes and macrophages (CL13)	17	0.0403	1.23e-14	3.83e-13	CUI_DEVELOPING_HEART_C9_B_T_CELL	155		12	0.0774	3.43e-07	1.03e-05
DESCARTES_FETAL_MUSCLE_LYMPHOID_CELLS	125	Marker genes curated from the annotated cluster as represented in the Descartes Human Gene Expression During Development database.	43	0.344	4.4e-51	1.32e-49	DURANTE_ADULT_OLFACTORY_NEUROEPITHELIUM_CD8_T_CELLS	73		45	0.6164	1.05e-68	3.14e-67	DURANTE_ADULT_OLFACTORY_NEUROEPITHELIUM_CD8_T_CELLS	73		59	0.8082	8.5e-102	2.55e-100	TRAVAGLINI_LUNG_CD4_MEMORY_EFFECTOR_T_CELL	71		10	0.1408	1.54e-14	4.61e-13	TRAVAGLINI_LUNG_B_CELL	155		12	0.0774	3.43e-07	1.03e-05
DESCARTES_FETAL_HEART_LYMPHOID_CELLS	113	Marker genes curated from the annotated cluster as represented in the Descartes Human Gene Expression During Development database.	41	0.3628	6.97e-50	2.02e-48	TRAVAGLINI_LUNG_PROXIMAL_BASAL_CELL	629		88	0.1399	1.62e-67	4.69e-66	AIZARANI_LIVER_C5_NK_NKT_CELLS_3	126		69	0.5476	6.24e-100	1.81e-98	AIZARANI_LIVER_C12_NK_NKT_CELLS_4	49		9	0.1837	2.6e-14	7.54e-13	GAO_LARGE_INTESTINE_ADULT_CI_MESENCHYMAL_CELLS	361		18	0.0499	3.64e-07	1.06e-05
RUBENSTEIN_SKELETAL_MUSCLE_T_CELLS	181		47	0.2597	3.63e-49	1.02e-47	BUSSLINGER_DUODENAL_STEM_CELLS	311		69	0.2219	3.57e-67	9.98e-66	AIZARANI_LIVER_C25_KUPFFER_CELLS_4	174		75	0.431	3.39e-98	9.5e-97	DESCARTES_MAIN_FETAL_LYMPHOID_CELLS	158	Marker genes curated from the annotated cluster as represented in the Descartes Human Gene Expression During Development database.	12	0.0759	6.65e-14	1.86e-12	HE_LIM_SUN_FETAL_LUNG_C4_TREG_CELL	40	Treg	7	0.175	3.94e-07	1.1e-05
DURANTE_ADULT_OLFACTORY_NEUROEPITHELIUM_NK_CELLS	84		37	0.4405	5.59e-49	1.52e-47	DESCARTES_FETAL_PLACENTA_LYMPHOID_CELLS	145	Marker genes curated from the annotated cluster as represented in the Descartes Human Gene Expression During Development database.	54	0.3724	1.78e-66	4.83e-65	TRAVAGLINI_LUNG_EREG_DENDRITIC_CELL	577		103	0.1785	2.06e-90	5.59e-89	DURANTE_ADULT_OLFACTORY_NEUROEPITHELIUM_NK_CELLS	84		10	0.119	8.9e-14	2.41e-12	HE_LIM_SUN_FETAL_LUNG_C5_CD5_POS_CCL22_POS_MATURE_B_CELL	666	CD5+ CCL22+ mature B	25	0.0375	4.72e-07	1.28e-05
TRAVAGLINI_LUNG_CD4_NAIVE_T_CELL	132		40	0.303	5.27e-45	1.38e-43	DESCARTES_MAIN_FETAL_LYMPHOID_CELLS	158	Marker genes curated from the annotated cluster as represented in the Descartes Human Gene Expression During Development database.	55	0.3481	9.36e-66	2.46e-64	DESCARTES_FETAL_EYE_MICROGLIA	152	Marker genes curated from the annotated cluster as represented in the Descartes Human Gene Expression During Development database.	67	0.4408	1.72e-88	4.51e-87	HAY_BONE_MARROW_NAIVE_T_CELL	405		16	0.0395	1.05e-13	2.74e-12	FAN_OVARY_CL18_B_LYMPHOCYTE	422	The ovaries analyzed showed a pronounced population of CD53high/CXCR4high immune cells (Fig. 2e), including separate clusters for adaptive T lymphocytes and Natural Killer (NK) cells (CL4 and CL12), B lymphocytes (CL18), and innate immune system, such as monocytes and macrophages (CL13)	19	0.045	8.11e-07	2.13e-05
FAN_EMBRYONIC_CTX_BRAIN_B_CELL	101		35	0.3465	6.88e-42	1.75e-40	BUSSLINGER_DUODENAL_DIFFERENTIATING_STEM_CELLS	305		67	0.2197	6.62e-65	1.68e-63	FAN_EMBRYONIC_CTX_BRAIN_EFFECTOR_T_CELL	132		63	0.4773	4.84e-86	1.23e-84	DESCARTES_FETAL_SPLEEN_LYMPHOID_CELLS	127	Marker genes curated from the annotated cluster as represented in the Descartes Human Gene Expression During Development database.	11	0.0866	1.77e-13	4.52e-12	DESCARTES_FETAL_HEART_LYMPHOID_CELLS	113	Marker genes curated from the annotated cluster as represented in the Descartes Human Gene Expression During Development database.	10	0.0885	9.62e-07	2.45e-05
RUBENSTEIN_SKELETAL_MUSCLE_NK_CELLS	226		45	0.1991	1.79e-41	4.41e-40	TRAVAGLINI_LUNG_CLUB_CELL	114		48	0.4211	2.56e-62	6.32e-61	AIZARANI_LIVER_C23_KUPFFER_CELLS_3	221		73	0.3303	3.33e-85	8.23e-84	TRAVAGLINI_LUNG_NATURAL_KILLER_CELL	132		11	0.0833	2.73e-13	6.74e-12	HE_LIM_SUN_FETAL_LUNG_C2_ADC_1_CELL	172	aDC 1	12	0.0698	1.05e-06	2.58e-05
DESCARTES_FETAL_SPLEEN_LYMPHOID_CELLS	127	Marker genes curated from the annotated cluster as represented in the Descartes Human Gene Expression During Development database.	37	0.2913	5.59e-41	1.34e-39	RUBENSTEIN_SKELETAL_MUSCLE_NK_CELLS	226		58	0.2566	1.74e-60	4.17e-59	DURANTE_ADULT_OLFACTORY_NEUROEPITHELIUM_NK_CELLS	84		52	0.619	2.27e-79	5.45e-78	RUBENSTEIN_SKELETAL_MUSCLE_T_CELLS	181		12	0.0663	3.39e-13	8.13e-12	AIZARANI_LIVER_C12_NK_NKT_CELLS_4	49		7	0.1429	1.66e-06	3.98e-05
GAUTAM_EYE_IRIS_CILIARY_BODY_ACTIVATED_T_CELLS	128	Occular cell types curated from Gautam and Hamashima et al. Multi-species single-cell transcriptomic analysis of ocular compartment regulons	37	0.2891	7.78e-41	1.82e-39	HAY_BONE_MARROW_NK_CELLS	371		68	0.1833	3.48e-60	8.11e-59	DESCARTES_FETAL_INTESTINE_MYELOID_CELLS	230	Marker genes curated from the annotated cluster as represented in the Descartes Human Gene Expression During Development database.	70	0.3043	9.04e-79	2.11e-77	MANNO_MIDBRAIN_NEUROTYPES_HMGL	577	Cell types are named using anatomical and functional mnemonics prefixed by 'm' or'h' to indicate mouse and human respectively: OMTN, oculomotor and trochlear nucleus; Sert, serotonergic; NbM, medial neuroblast; NbDA, neuroblast dopaminergic; DA0-2, dopaminergic neurons; RN, red nucleus; Gaba1-2, GABAergic neurons; mNbL1-2, lateral neuroblasts; NbML1-5, mediolateral neuroblasts; NProg, neuronal pr…	17	0.0295	1.87e-12	4.37e-11	HAY_BONE_MARROW_NK_CELLS	371		17	0.0458	2.42e-06	5.64e-05
DESCARTES_FETAL_LIVER_LYMPHOID_CELLS	127	Marker genes curated from the annotated cluster as represented in the Descartes Human Gene Expression During Development database.	36	0.2835	2.06e-39	4.68e-38	LAKE_ADULT_KIDNEY_C7_PROXIMAL_TUBULE_EPITHELIAL_CELLS_S3	135		48	0.3556	5.62e-58	1.28e-56	DESCARTES_FETAL_STOMACH_LYMPHOID_CELLS	82	Marker genes curated from the annotated cluster as represented in the Descartes Human Gene Expression During Development database.	49	0.5976	1.11e-73	2.53e-72	GAO_LARGE_INTESTINE_ADULT_CI_MESENCHYMAL_CELLS	361		14	0.0388	5.04e-12	1.14e-10	ZHONG_PFC_C1_MICROGLIA	257		14	0.0545	2.59e-06	5.89e-05
DURANTE_ADULT_OLFACTORY_NEUROEPITHELIUM_CD4_T_CELLS	30		23	0.7667	4.58e-39	1.01e-37	DESCARTES_FETAL_INTESTINE_LYMPHOID_CELLS	165	Marker genes curated from the annotated cluster as represented in the Descartes Human Gene Expression During Development database.	51	0.3091	6.6e-58	1.46e-56	DURANTE_ADULT_OLFACTORY_NEUROEPITHELIUM_DENDRITIC_CELLS	116		53	0.4569	4.43e-71	9.79e-70	DESCARTES_FETAL_LIVER_LYMPHOID_CELLS	127	Marker genes curated from the annotated cluster as represented in the Descartes Human Gene Expression During Development database.	10	0.0787	6.06e-12	1.34e-10	FAN_EMBRYONIC_CTX_BRAIN_B_CELL	101		9	0.0891	3.17e-06	7.02e-05
AIZARANI_LIVER_C12_NK_NKT_CELLS_4	49		24	0.4898	1.31e-33	2.83e-32	DESCARTES_FETAL_PANCREAS_LYMPHOID_CELLS	168	Marker genes curated from the annotated cluster as represented in the Descartes Human Gene Expression During Development database.	51	0.3036	1.91e-57	4.11e-56	TRAVAGLINI_LUNG_TREM2_DENDRITIC_CELL	572		87	0.1521	8.92e-70	1.92e-68	HU_FETAL_RETINA_MICROGLIA	382	Retinal Microglia	14	0.0366	1.07e-11	2.3e-10	MURARO_PANCREAS_BETA_CELL	946		29	0.0307	3.43e-06	7.39e-05
HE_LIM_SUN_FETAL_LUNG_C2_HSC_ELP_CELL	412	HSC/ELP	47	0.1141	9.06e-32	1.9e-30	DESCARTES_FETAL_LUNG_LYMPHOID_CELLS	160	Marker genes curated from the annotated cluster as represented in the Descartes Human Gene Expression During Development database.	50	0.3125	4.65e-57	9.77e-56	DESCARTES_FETAL_PANCREAS_MYELOID_CELLS	237	Marker genes curated from the annotated cluster as represented in the Descartes Human Gene Expression During Development database.	64	0.27	3.34e-68	7e-67	CUI_DEVELOPING_HEART_C8_MACROPHAGE	275		12	0.0436	4.61e-11	9.68e-10	HAY_BONE_MARROW_FOLLICULAR_B_CELL	142		10	0.0704	7.61e-06	0.000158
HAY_BONE_MARROW_CD8_T_CELL	73		25	0.3425	4.2e-30	8.62e-29	LAKE_ADULT_KIDNEY_C8_DECENDING_THIN_LIMB	278		56	0.2014	5.25e-52	1.08e-50	AIZARANI_LIVER_C18_NK_NKT_CELLS_5	121		52	0.4298	5.82e-68	1.19e-66	DESCARTES_FETAL_HEART_LYMPHOID_CELLS	113	Marker genes curated from the annotated cluster as represented in the Descartes Human Gene Expression During Development database.	9	0.0796	6.45e-11	1.32e-09	LAKE_ADULT_KIDNEY_C18_COLLECTING_DUCT_PRINCIPAL_CELLS_MEDULLA	322		15	0.0466	7.71e-06	0.000158
AIZARANI_LIVER_C34_MHC_II_POS_B_CELLS	134		30	0.2239	1.23e-29	2.46e-28	LAKE_ADULT_KIDNEY_C19_COLLECTING_DUCT_INTERCALATED_CELLS_TYPE_A_MEDULLA	326		59	0.181	6.98e-52	1.4e-50	MURARO_PANCREAS_DUCTAL_CELL	1276		115	0.0901	2.48e-67	4.95e-66	MURARO_PANCREAS_DUCTAL_CELL	1276		21	0.0165	2.19e-10	4.38e-09	HE_LIM_SUN_FETAL_LUNG_C4_CYCLING_T_CELL	939	Cycling T	28	0.0298	8.42e-06	0.000168
HE_LIM_SUN_FETAL_LUNG_C5_CD5_POS_CCL22_NEG_MATURE_B_CELL	160	CD5+ CCL22- mature B	30	0.1875	3.5e-27	6.85e-26	GAO_LARGE_INTESTINE_ADULT_CI_MESENCHYMAL_CELLS	361		61	0.169	9.59e-52	1.87e-50	HAY_BONE_MARROW_NK_CELLS	371		73	0.1968	7e-67	1.37e-65	RUBENSTEIN_SKELETAL_MUSCLE_MYELOID_CELLS	347		12	0.0346	6.6e-10	1.29e-08	DESCARTES_FETAL_PLACENTA_LYMPHOID_CELLS	145	Marker genes curated from the annotated cluster as represented in the Descartes Human Gene Expression During Development database.	10	0.069	9.15e-06	0.000179
FAN_OVARY_CL18_B_LYMPHOCYTE	422	The ovaries analyzed showed a pronounced population of CD53high/CXCR4high immune cells (Fig. 2e), including separate clusters for adaptive T lymphocytes and Natural Killer (NK) cells (CL4 and CL12), B lymphocytes (CL18), and innate immune system, such as monocytes and macrophages (CL13)	43	0.1019	4.03e-27	7.69e-26	LAKE_ADULT_KIDNEY_C12_THICK_ASCENDING_LIMB	381		62	0.1627	1.52e-51	2.9e-50	TRAVAGLINI_LUNG_OLR1_CLASSICAL_MONOCYTE_CELL	724		92	0.1271	1.19e-66	2.27e-65	ZHONG_PFC_MAJOR_TYPES_MICROGLIA	438		13	0.0297	7.97e-10	1.52e-08	MURARO_PANCREAS_DUCTAL_CELL	1276		34	0.0266	1.01e-05	0.000194
RUBENSTEIN_SKELETAL_MUSCLE_B_CELLS	177		31	0.1751	4.31e-27	8.04e-26	LAKE_ADULT_KIDNEY_C18_COLLECTING_DUCT_PRINCIPAL_CELLS_MEDULLA	322		58	0.1801	6.97e-51	1.3e-49	TRAVAGLINI_LUNG_CD8_NAIVE_T_CELL	144		54	0.375	1.42e-66	2.64e-65	FAN_EMBRYONIC_CTX_BIG_GROUPS_MICROGLIA	371		12	0.0323	1.41e-09	2.62e-08	HE_LIM_SUN_FETAL_LUNG_C2_MEGAKARYOCYTE	694	Megakaryocyte	23	0.0331	1.04e-05	0.000194
TRAVAGLINI_LUNG_CD8_MEMORY_EFFECTOR_T_CELL	29		17	0.5862	5.34e-26	9.75e-25	TRAVAGLINI_LUNG_MESOTHELIAL_CELL	649		74	0.114	4.09e-50	7.47e-49	CUI_DEVELOPING_HEART_C7_MAST_CELL	156		55	0.3526	5.09e-66	9.3e-65	MENON_FETAL_KIDNEY_10_IMMUNE_CELLS	83		7	0.0843	6.11e-09	1.12e-07	RUBENSTEIN_SKELETAL_MUSCLE_T_CELLS	181		11	0.0608	1.1e-05	0.000201
ZHENG_CORD_BLOOD_C10_MULTILYMPHOID_PROGENITOR	97		21	0.2165	8.43e-21	1.51e-19	MURARO_PANCREAS_ACINAR_CELL	732		75	0.1025	1.95e-47	3.48e-46	DESCARTES_FETAL_ADRENAL_MYELOID_CELLS	185	Marker genes curated from the annotated cluster as represented in the Descartes Human Gene Expression During Development database.	57	0.3081	1.77e-64	3.16e-63	TRAVAGLINI_LUNG_NEUTROPHIL_CELL	366		11	0.0301	1.49e-08	2.66e-07	DESCARTES_FETAL_CEREBRUM_MICROGLIA	516	Marker genes curated from the annotated cluster as represented in the Descartes Human Gene Expression During Development database.	19	0.0368	1.46e-05	0.00026
HE_LIM_SUN_FETAL_LUNG_C5_CD5_POS_CCL22_POS_MATURE_B_CELL	666	CD5+ CCL22+ mature B	44	0.0661	3.54e-20	6.2e-19	LAKE_ADULT_KIDNEY_C9_THIN_ASCENDING_LIMB	268		52	0.194	1.99e-47	3.48e-46	DESCARTES_FETAL_THYMUS_ANTIGEN_PRESENTING_CELLS	173	Marker genes curated from the annotated cluster as represented in the Descartes Human Gene Expression During Development database.	55	0.3179	4.25e-63	7.44e-62	TRAVAGLINI_LUNG_BASOPHIL_MAST_2_CELL	503		12	0.0239	4.08e-08	7.15e-07	HE_LIM_SUN_FETAL_LUNG_C5_LARGE_PRE_B_CELL	1363	Large pre-B	35	0.0257	1.63e-05	0.000285
TRAVAGLINI_LUNG_B_CELL	155		24	0.1548	6.02e-20	1.03e-18	DESCARTES_FETAL_HEART_LYMPHOID_CELLS	113	Marker genes curated from the annotated cluster as represented in the Descartes Human Gene Expression During Development database.	39	0.3451	1.18e-46	2.03e-45	DESCARTES_FETAL_ADRENAL_LYMPHOID_CELLS	164	Marker genes curated from the annotated cluster as represented in the Descartes Human Gene Expression During Development database.	54	0.3293	6.39e-63	1.1e-61	DURANTE_ADULT_OLFACTORY_NEUROEPITHELIUM_DENDRITIC_CELLS	116		7	0.0603	6.33e-08	1.09e-06	AIZARANI_LIVER_C1_NK_NKT_CELLS_1	157		10	0.0637	1.83e-05	0.000314
TRAVAGLINI_LUNG_BASOPHIL_MAST_2_CELL	503		37	0.0736	1.15e-18	1.94e-17	LAKE_ADULT_KIDNEY_C10_THIN_ASCENDING_LIMB	353		54	0.153	1.87e-43	3.14e-42	DESCARTES_FETAL_PLACENTA_MYELOID_CELLS	146	Marker genes curated from the annotated cluster as represented in the Descartes Human Gene Expression During Development database.	52	0.3562	1.03e-62	1.72e-61	DURANTE_ADULT_OLFACTORY_NEUROEPITHELIUM_B_CELLS	35		5	0.1429	6.59e-08	1.11e-06	HE_LIM_SUN_FETAL_LUNG_C2_CXCL9_POS_MACROPHAGE_CELL	126	CXCL9+ M&phi;	9	0.0714	1.93e-05	0.000325
