# Supplementary material for: Evaluating methods for integrating single-cell data and genetics to understand inflammatory disease complexity
Source: Front Immunol. 2024 Dec 5;15:1454263. doi: 10.3389/fimmu.2024.1454263 (PMC11655331; doi:10.3389/fimmu.2024.1454263)
Supplement: Supplementary file 10 [file Table10.xlsx]

## Sheet: Supp_Table10
Supplemental Table 10. Table of the 30 genes whose expression have the highest correlation with disease scores of MERTK+ cells and the gene to which they can be paired by the original scGWAS pathway network file with the highest correlation. Top 40 genes that are paired with another top 40 gene are highlighted in yellow and new pairings are boxed.
MERTK_Gene	MERTK_CORR	PATH_Gene	PATH_CORR
MAMDC2	0.29228	FLNA	0.116694
COLEC12	0.265953	MMP2	0.17487
DPYSL3	0.259154	DPYSL2	0.177618
EMP1	0.249323	PMP22	0.144202
CCDC186	0.236104	NFE2L2	0.100695
HTRA1	0.229907	COL3A1	0.179298
PRSS23	0.219265	TCF12	0.111863
SLC40A1	0.218773	AQP1	0.163417
DAAM1	0.218419	CEBPG	0.113483
GAS7	0.216565	DIAPH1	0.196263
TNS1	0.213578	CAPN2	0.166484
EMB	0.212129	EP300	0.10322
MGP	0.208276	HRH1	0.161022
DCN	0.206848	PLA2G2A	0.195846
LILRB5	0.20627	CREB3	0.05208
HPGDS	0.205046	CPNE3	0.0991914
CRTAC1	0.204286	AQP1	0.163417
PDLIM1	0.201784	SNX9	0.152067
KANK2	0.200519	LMO4	0.138884
SH2B3	0.200082	FLNA	0.116694
ANKH	0.197299	BPTF	0.0922192
DIAPH1	0.196263	GAS7	0.216565
PLA2G2A	0.195846	DCN	0.206848
TPPP	0.1952	MAPK1	0.124526
LUM	0.194937	COL1A2	0.179468
SGMS2	0.194298	PLA2G2A	0.195846
DNM1	0.193589	DAB2	0.169135
PRG4	0.19121	ITGB5	0.163393
LYVE1	0.191189	PDGFB	0.147078
MFSD6	0.188178	APH1A	0.123623
ZFHX3	0.187283	TACC1	0.161192
ZBTB38	0.187117	USP9X	0.133474
ANTXR2	0.187066	IQGAP1	0.117721
TPPP3	0.186357	TCF12	0.111863
SERPINF1	0.185091	CLU	0.174002
MAF	0.185059	GAS7	0.216565
POU2F2	0.184817	RXRA	0.12642
DST	0.180724	FERMT2	0.166703
COL1A2	0.179468	DCN	0.206848
ASPN	0.179375	STAT6	0.104173
