# Supplementary material for: Evaluating methods for integrating single-cell data and genetics to understand inflammatory disease complexity
Source: Front Immunol. 2024 Dec 5;15:1454263. doi: 10.3389/fimmu.2024.1454263 (PMC11655331; doi:10.3389/fimmu.2024.1454263)
Supplement: Supplementary file 11 [file Table11.xlsx]

## Sheet: Supp_Table11
Supplemental Table 11. Table of the p-value cutoffs of the genes output by either FUMA or MAGMA. The FUMA only p-values are the value minGwasP from genes.txt FUMA output while MAGMA p-values are the direct p-values from MAGMA.
P-value Cutoff	FUMA only (445)	FUMA_MAGMA (1,000)	MAGMA (1,000)
<0.05	440 (98.9%)	1000 (100%)	1000 (100%)
<5e-4	436 (98%)	659 (65.9%)	371 (37.1%)
<5e-8	385 (86.5%)	238 (23.8%)	58 (5.8%)
<5e-12	194 (43.6%)	146 (14.6%)	11 (1.1%)
<5e-16	132 (29.7%)	30 (3%)	0 (0%)
